# Supplementary material for: Identification of a Tumor Microenvironment-relevant Gene set-based Prognostic Signature and Related Therapy Targets in Gastric Cancer
Source: Theranostics. 2020 Jul 9;10(19):8633–47. doi: 10.7150/thno.47938 (PMC7392024; doi:10.7150/thno.47938)
Supplement: Supplementary file 2 — Supplementary table 1. [file thnov10p8633s2.xlsx]

## Sheet: Table S1
Basic information of series used for prognostic model establishment
Series accession numbers	Platform used	No. of input patients	AJCC_stage	Gender	Mean age, [min, max]	Region	Survival Outcome
TCGA-STAD	Illumina RNAseq	342	I: 47; II: 107; III: 138; IV: 35; NA:15	Female:120, Male:222	66, [36, 90]	NA	OS
ACRG/GSE62254	Affymetrix Human Genome U133 Plus 2.0 Array	300	I: 30; II: 97; III: 96; IV: 77;	Female:101, Male:199	64, [24, 86]	Asia	OS
GSE15459	Affymetrix Human Genome U133 Plus 2.0 Array	192	I: 31; II: 29; III: 72; IV: 60;	Female:67, Male:125	64.4, [23, 92]	Singapore	OS
GSE26253	Illumina HumanRef-8 WG-DASL v3.0	432	I: 68; II: 167; III: 130; IV: 67;	NA	NA	Korea	RFS
GSE84437	Illumina HumanHT-12 V3.0 expression beadchip	433	I: 18; II: 206; III: 209	Female:137, Male:296	60.1, [27, 86]	Korea	OS
