# Supplementary material for: Identification of a Tumor Microenvironment-relevant Gene set-based Prognostic Signature and Related Therapy Targets in Gastric Cancer
Source: Theranostics. 2020 Jul 9;10(19):8633–47. doi: 10.7150/thno.47938 (PMC7392024; doi:10.7150/thno.47938)
Supplement: Supplementary file 4 — Supplementary table 3. [file thnov10p8633s4.xlsx]

## Sheet: Table S3 TCGA-STAD
ID	Project_ID	OS_months	OS_event	RFS_months	RFS_event	VCAN	CLIP4	MATN3	Risk score	StromalScore	ImmuneScore
TCGA-3M-AB46	TCGA-STAD	58.8333	0	NA	NA	-0.488259	-0.914043	-0.28759	-0.282691	559.075	-299.373
TCGA-B7-5818	TCGA-STAD	11.8667	0	NA	NA	-0.517508	-0.776764	-0.546757	-0.29594	-377.063	1245.24
TCGA-B7-A5TI	TCGA-STAD	19.8333	0	NA	NA	1.00765	-0.354495	0.32714	0.119198	328.817	-1278.95
TCGA-B7-A5TJ	TCGA-STAD	11.1667	0	NA	NA	-0.698282	-0.828605	-0.150729	-0.277375	-885.849	-945.985
TCGA-B7-A5TK	TCGA-STAD	9.6	0	NA	NA	-0.0284002	0.501579	-0.450548	0.0303428	1855.6	2820.23
TCGA-B7-A5TN	TCGA-STAD	9.56667	0	NA	NA	1.92025	0.241583	1.99643	0.589462	795.47	-919.313
TCGA-BR-4187	TCGA-STAD	4.7	1	NA	NA	3.30929	0.711214	-0.488917	0.536456	3180.74	2179.25
TCGA-BR-4191	TCGA-STAD	18.6	1	NA	NA	-0.199207	0.248681	0.682935	0.11246	1445.07	2308.53
TCGA-BR-4201	TCGA-STAD	31.3333	1	NA	NA	1.9568	-0.00831704	-0.175161	0.250852	2177.94	1069.79
TCGA-BR-4253	TCGA-STAD	4.13333	1	NA	NA	-0.226111	0.177959	-0.57722	-0.0766402	501.507	2888.94
TCGA-BR-4256	TCGA-STAD	9.46667	1	NA	NA	2.3728	0.694366	0.189113	0.493434	2448.88	2571.05
TCGA-BR-4257	TCGA-STAD	9.8	1	NA	NA	1.25124	-0.47889	-0.426544	0.0270924	1106.78	1179.25
TCGA-BR-4267	TCGA-STAD	6.26667	1	NA	NA	-0.208857	-0.782639	0.738744	-0.0782247	-840.579	-412.454
TCGA-BR-4279	TCGA-STAD	9.7	1	NA	NA	2.30733	0.514758	6.30569	1.28376	2764.77	1710.82
TCGA-BR-4280	TCGA-STAD	6.7	1	NA	NA	-0.755562	-0.871154	-0.59256	-0.353823	-1300.25	15.8781
TCGA-BR-6452	TCGA-STAD	35.1667	0	NA	NA	0.505507	-0.488834	-0.355567	-0.0704346	-1054.35	-515.087
TCGA-BR-6453	TCGA-STAD	16.1667	0	NA	NA	-0.639956	-0.55067	-0.581867	-0.274845	2188.66	3210.16
TCGA-BR-6455	TCGA-STAD	14.0667	1	NA	NA	-0.161074	-0.161622	-0.196295	-0.0803677	-910.57	0.549939
TCGA-BR-6456	TCGA-STAD	17.5333	1	NA	NA	3.20103	0.587322	0.983846	0.698295	1444.03	-284.896
TCGA-BR-6457	TCGA-STAD	13.8667	0	NA	NA	1.09612	0.453262	1.47957	0.443042	2513.53	1252.86
TCGA-BR-6458	TCGA-STAD	19.6	1	NA	NA	2.26048	-0.397506	0.667531	0.334303	1195.2	1099.55
TCGA-BR-6563	TCGA-STAD	22.6333	0	NA	NA	0.135784	-0.0741206	0.345178	0.0520789	3131.33	3034.89
TCGA-BR-6564	TCGA-STAD	26.4667	1	NA	NA	-0.360152	1.79415	1.52334	0.499413	1891.97	847.782
TCGA-BR-6565	TCGA-STAD	9.3	1	NA	NA	0.623256	0.0067019	0.225985	0.120098	388.085	801.322
TCGA-BR-6566	TCGA-STAD	33.2333	0	NA	NA	-0.0519666	-0.822458	-0.416528	-0.221172	1431.59	1677.05
TCGA-BR-6705	TCGA-STAD	25.9667	1	NA	NA	2.05113	0.136222	2.20585	0.616374	2235.1	112.969
TCGA-BR-6707	TCGA-STAD	20.1667	0	NA	NA	-0.624888	-0.615997	-0.165638	-0.228446	149.417	1787.26
TCGA-BR-6709	TCGA-STAD	12.3333	1	NA	NA	1.78623	0.751179	-0.01396	0.393769	1381.59	2588.79
TCGA-BR-6710	TCGA-STAD	9.1	0	NA	NA	-0.76211	-0.614577	-0.461313	-0.287862	710.918	304.516
TCGA-BR-6801	TCGA-STAD	40.7667	0	NA	NA	-0.294203	-0.622709	-0.348749	-0.207996	952.625	-149.661
TCGA-BR-6802	TCGA-STAD	31.3333	0	NA	NA	-0.185199	-0.617214	-0.479719	-0.209409	-778.021	1435.64
TCGA-BR-6803	TCGA-STAD	31.6333	0	NA	NA	-0.0448196	0.597829	-0.306081	0.0660984	2124.61	1419.87
TCGA-BR-6852	TCGA-STAD	45.5667	0	NA	NA	0.675079	-0.537179	-0.351487	-0.0551646	1252.1	2707.64
TCGA-BR-7196	TCGA-STAD	22.2	0	NA	NA	1.93322	0.491947	-0.0117485	0.365325	2233.04	1580.23
TCGA-BR-7197	TCGA-STAD	9.33333	0	NA	NA	-0.637551	-0.733773	-0.290782	-0.269785	-556.309	-1511.5
TCGA-BR-7704	TCGA-STAD	35.7333	0	NA	NA	-0.607677	-0.225312	-0.365885	-0.178715	-101.394	2018.03
TCGA-BR-7707	TCGA-STAD	36.3333	0	NA	NA	-0.107107	-0.854225	-0.385038	-0.230731	-1289.58	-582.533
TCGA-BR-7715	TCGA-STAD	34.1	0	NA	NA	0.344308	-0.732624	0.211794	-0.0624009	288.854	-1859.73
TCGA-BR-7716	TCGA-STAD	40.3333	0	NA	NA	-0.224505	0.0609816	0.325204	0.0242772	-237.759	1230.79
TCGA-BR-7717	TCGA-STAD	18.4	1	NA	NA	-0.415651	-0.705398	-0.364363	-0.243063	487	-308.044
TCGA-BR-7722	TCGA-STAD	15.5333	1	NA	NA	-0.517536	-0.227382	0.0483326	-0.109911	660.278	514.998
TCGA-BR-7723	TCGA-STAD	29.1333	1	NA	NA	1.14329	-0.146888	3.51189	0.612172	-621.141	-839.397
TCGA-BR-7851	TCGA-STAD	19.1333	1	NA	NA	0.549798	-0.370334	-0.372151	-0.0438136	-730.869	-962.419
TCGA-BR-7901	TCGA-STAD	3.5	1	NA	NA	1.12412	0.527827	2.93064	0.659061	1441.4	145.949
TCGA-BR-7957	TCGA-STAD	9.2	1	NA	NA	3.63831	0.795566	2.01658	0.940601	1826.68	-1394.84
TCGA-BR-7958	TCGA-STAD	29.9667	0	NA	NA	0.921836	-0.378878	-0.483514	-0.00809181	1352.68	3087.45
TCGA-BR-7959	TCGA-STAD	33.6667	0	NA	NA	3.33868	0.453781	1.99408	0.829957	1841.45	-786.794
TCGA-BR-8058	TCGA-STAD	37.7667	0	NA	NA	1.45059	0.27833	0.369154	0.308312	2281.09	2781.73
TCGA-BR-8059	TCGA-STAD	14.6333	1	NA	NA	1.00862	0.377745	0.0350199	0.219332	979.378	-1740.94
TCGA-BR-8060	TCGA-STAD	11.6	1	NA	NA	0.0867544	-0.0180478	-0.441495	-0.0513847	753.318	-122.246
TCGA-BR-8080	TCGA-STAD	9.73333	1	NA	NA	0.907499	0.0833083	0.494102	0.211417	2723.93	1550.96
TCGA-BR-8081	TCGA-STAD	32.7	0	NA	NA	0.763395	-0.459926	-0.22114	-0.0101718	2153.96	2830.48
TCGA-BR-8284	TCGA-STAD	8.16667	1	NA	NA	0.583196	0.195866	0.130946	0.137606	1497.91	1925.8
TCGA-BR-8286	TCGA-STAD	29.8333	0	NA	NA	-0.307874	-0.693254	1.23262	-0.00780879	103.436	-734.748
TCGA-BR-8289	TCGA-STAD	2.7	1	NA	NA	0.0338167	-0.277407	1.00125	0.0883046	-482.272	-1885.85
TCGA-BR-8291	TCGA-STAD	20.2333	1	NA	NA	2.96233	0.964931	-0.254969	0.567804	2918	1883.64
TCGA-BR-8295	TCGA-STAD	2.23333	1	NA	NA	-0.873573	-0.580273	0.629782	-0.148302	-1368.7	-2097.95
TCGA-BR-8296	TCGA-STAD	15.8	1	NA	NA	-0.471121	-0.433047	-0.212047	-0.178126	484.167	2103.36
TCGA-BR-8297	TCGA-STAD	7.5	0	NA	NA	-0.298895	2.71351	0.668823	0.567119	723.811	-959.422
TCGA-BR-8361	TCGA-STAD	31.5333	0	NA	NA	-0.62704	-0.798875	-0.48087	-0.306646	-1249.29	30.8916
TCGA-BR-8364	TCGA-STAD	22.5	0	NA	NA	1.81584	2.01081	0.457653	0.702769	2573.86	719.552
TCGA-BR-8365	TCGA-STAD	17.7667	1	NA	NA	0.406852	3.48851	0.420485	0.780908	1982.2	403.337
TCGA-BR-8367	TCGA-STAD	26.7	1	NA	NA	0.93039	1.11703	0.0345364	0.349385	811.544	-1309.16
TCGA-BR-8368	TCGA-STAD	4.36667	0	NA	NA	-0.798941	-0.824324	-0.326812	-0.314777	-2719.17	-1372.81
TCGA-BR-8369	TCGA-STAD	14.2333	0	NA	NA	-0.740306	0.382896	-0.395553	-0.0853503	-204.172	-1818.64
TCGA-BR-8371	TCGA-STAD	11.9667	1	NA	NA	-0.865408	2.04698	-0.45179	0.207075	1071	793.015
TCGA-BR-8372	TCGA-STAD	31.7	0	NA	NA	-0.762615	-0.542746	-0.339311	-0.257584	-791.729	923.044
TCGA-BR-8373	TCGA-STAD	15	0	NA	NA	2.03673	0.472107	1.8461	0.629433	-162.589	-1562.78
TCGA-BR-8381	TCGA-STAD	7.46667	0	NA	NA	0.579929	-0.413843	2.38621	0.328181	1856.41	2847.18
TCGA-BR-8382	TCGA-STAD	25.4	1	NA	NA	0.341065	-0.699158	-0.176542	-0.10941	1332.18	1380.42
TCGA-BR-8384	TCGA-STAD	3.76667	0	NA	NA	0.9152	3.38801	-0.110622	0.761096	1921.98	413.125
TCGA-BR-8483	TCGA-STAD	5.46667	0	NA	NA	0.489853	-0.171405	-0.0358939	0.0315489	-644.685	-1273.3
TCGA-BR-8484	TCGA-STAD	25.5333	1	NA	NA	0.0864444	0.339153	0.226266	0.107815	454.466	1639.5
TCGA-BR-8485	TCGA-STAD	9.33333	0	NA	NA	1.48615	-0.107511	1.01863	0.328199	-117.591	-584.431
TCGA-BR-8486	TCGA-STAD	20.5	0	NA	NA	-0.178207	-0.604765	-0.42524	-0.198618	693.516	812.88
TCGA-BR-8487	TCGA-STAD	1.13333	0	NA	NA	-0.534832	-0.7393	-0.466515	-0.280293	-197.019	396.884
TCGA-BR-8588	TCGA-STAD	12.9667	0	NA	NA	0.758023	-0.226335	0.0677712	0.0730609	2394.76	2259.98
TCGA-BR-8589	TCGA-STAD	27.5	0	NA	NA	-0.850775	-0.54123	-0.568199	-0.300948	-773.388	2058.58
TCGA-BR-8590	TCGA-STAD	9.46667	1	NA	NA	1.3238	1.94528	1.23073	0.72617	2072.86	871.993
TCGA-BR-8591	TCGA-STAD	28.5333	0	NA	NA	0.184168	-0.45663	-0.424837	-0.119105	-1277.92	-765.699
TCGA-BR-8592	TCGA-STAD	6.36667	1	NA	NA	0.464781	2.3181	-0.0149254	0.506238	2167.36	717.702
TCGA-BR-8676	TCGA-STAD	7.63333	0	NA	NA	-1.00746	-0.768791	-0.592657	-0.369862	276.758	1398.13
TCGA-BR-8677	TCGA-STAD	27.1	0	NA	NA	1.06276	0.527804	0.997452	0.386839	1973.49	1391.75
TCGA-BR-8678	TCGA-STAD	25.1333	0	NA	NA	0.410878	0.265657	-0.0154304	0.106644	-1709.62	-2173.78
TCGA-BR-8680	TCGA-STAD	32.4	0	NA	NA	-0.465306	-0.83102	-0.425781	-0.282436	-2602.44	-2707.6
TCGA-BR-8682	TCGA-STAD	33.0333	0	NA	NA	-0.143193	0.397176	-0.429287	-0.00290432	1321.53	-17.579
TCGA-BR-8683	TCGA-STAD	10	1	NA	NA	1.3357	1.79558	1.77096	0.772914	88.9934	-1149.32
TCGA-BR-8686	TCGA-STAD	21.1667	1	NA	NA	-0.445554	0.0652405	-0.522426	-0.121681	1281.4	2029.45
TCGA-BR-8687	TCGA-STAD	8.33333	1	NA	NA	-0.0838914	0.206019	-0.00794303	0.0264101	-803.488	-1739.01
TCGA-BR-8690	TCGA-STAD	10.8333	0	NA	NA	-0.259113	-0.340845	0.761592	0.00215413	1882.58	2324.64
TCGA-BR-A44T	TCGA-STAD	34.6	0	NA	NA	-0.881847	0.405087	-0.402295	-0.102019	1962.39	2950.34
TCGA-BR-A44U	TCGA-STAD	14.0667	1	NA	NA	-0.389004	-0.926312	-0.0930136	-0.244491	1338.29	183.515
TCGA-BR-A4CS	TCGA-STAD	1.5	1	NA	NA	-0.690532	-0.0335884	-0.374525	-0.154983	1324.35	839.099
TCGA-BR-A4IV	TCGA-STAD	28.9667	1	NA	NA	0.406176	2.12867	-0.332848	0.418449	2118.25	-182.738
TCGA-BR-A4J5	TCGA-STAD	28.7333	0	NA	NA	0.760869	0.112189	-0.160189	0.107026	2623.06	869.805
TCGA-BR-A4J7	TCGA-STAD	32.9667	0	NA	NA	-0.539974	1.06648	-0.207074	0.0991634	2184.58	2125.21
TCGA-BR-A4J8	TCGA-STAD	13.7	0	NA	NA	-0.415939	-0.297897	-0.161266	-0.137604	1729.07	493.094
TCGA-BR-A4PF	TCGA-STAD	1.16667	0	NA	NA	-0.0911316	-0.620434	-0.485292	-0.1975	-530.006	1041.02
TCGA-BR-A4QL	TCGA-STAD	16.3667	1	NA	NA	-0.838033	-0.944978	-0.542941	-0.372801	168.678	349.963
TCGA-CD-5798	TCGA-STAD	13.6	0	NA	NA	0.127209	0.531443	-0.19286	0.0931497	1927.98	695.677
TCGA-CD-5799	TCGA-STAD	13.2	0	NA	NA	-0.271066	-0.662637	-0.286803	-0.203908	-760.625	-1294.32
TCGA-CD-5800	TCGA-STAD	13.3333	0	NA	NA	-0.803686	-0.890487	-0.425783	-0.341574	-1735.77	-1462.12
TCGA-CD-5801	TCGA-STAD	13.3667	1	NA	NA	-0.699612	-0.698183	-0.242706	-0.265198	495.489	2506.54
TCGA-CD-5803	TCGA-STAD	11.3667	1	NA	NA	1.05192	0.821212	0.82458	0.417767	2701.4	2862.89
TCGA-CD-5804	TCGA-STAD	12.2667	0	NA	NA	-0.557389	-0.271185	-0.335578	-0.176241	1514.28	1268
TCGA-CD-5813	TCGA-STAD	12.5667	1	NA	NA	2.22128	-0.390275	3.26549	0.684328	2833.65	2546.38
TCGA-CD-8524	TCGA-STAD	12.9333	0	NA	NA	0.534233	-0.409802	2.71759	0.367677	561.371	-592.908
TCGA-CD-8525	TCGA-STAD	12.7667	0	NA	NA	-0.528492	-0.115546	-0.0405643	-0.102222	882.492	1343.04
TCGA-CD-8526	TCGA-STAD	12.7	0	NA	NA	-0.44086	-0.178623	1.23441	0.0719245	-703.908	-1118.43
TCGA-CD-8527	TCGA-STAD	7.26667	1	NA	NA	-0.67215	-0.77182	-0.0788738	-0.253046	-768.075	-462.036
TCGA-CD-8528	TCGA-STAD	12.5	0	NA	NA	0.686307	-0.614159	-0.479192	-0.0856886	-838.021	-1439.98
TCGA-CD-8529	TCGA-STAD	12.4667	0	NA	NA	0.318294	0.113621	-0.030401	0.0624977	2054.95	2664.06
TCGA-CD-8530	TCGA-STAD	12.5667	0	NA	NA	0.149628	0.345693	-0.15596	0.0658771	2103.7	174.884
TCGA-CD-8531	TCGA-STAD	12.7667	0	NA	NA	-0.486588	-0.790744	-0.567375	-0.297054	-325.267	1472.77
TCGA-CD-8532	TCGA-STAD	11.8	1	NA	NA	-0.236267	-0.0970973	0.751271	0.0505167	214.831	2024.35
TCGA-CD-8533	TCGA-STAD	15.6	0	NA	NA	-0.0745273	-0.789521	-0.283401	-0.199919	-1509.13	-2563.5
TCGA-CD-8534	TCGA-STAD	12.2333	0	NA	NA	-0.785095	-0.529529	-0.567897	-0.289398	609.997	275.444
TCGA-CD-8535	TCGA-STAD	13	0	NA	NA	-0.290501	0.85321	-0.302106	0.0807126	-1882.06	-2430.45
TCGA-CD-A486	TCGA-STAD	6.4	1	NA	NA	-0.18643	-0.174896	0.669272	0.0315198	929.113	365.955
TCGA-CD-A487	TCGA-STAD	12.4667	0	NA	NA	-0.233611	-0.285715	-0.388341	-0.140488	678.557	-518.603
TCGA-CD-A489	TCGA-STAD	11.4667	1	NA	NA	0.672095	1.97526	2.19793	0.771726	1337.57	553.234
TCGA-CD-A48A	TCGA-STAD	12.6	0	NA	NA	-0.888053	-0.228025	-0.443903	-0.229461	484.147	360.688
TCGA-CD-A48C	TCGA-STAD	11.7667	1	NA	NA	0.113046	-0.731732	2.56628	0.226099	647.221	-342.266
TCGA-CD-A4MG	TCGA-STAD	6.66667	1	NA	NA	-0.32599	-0.886464	-0.483152	-0.281172	1787.97	1142.69
TCGA-CD-A4MH	TCGA-STAD	12.3667	0	NA	NA	-0.700035	-0.864287	0.217247	-0.23427	683.532	254.598
TCGA-CG-4301	TCGA-STAD	3.06667	0	NA	NA	0.854653	-0.150038	0.737227	0.192542	1257.39	437.151
TCGA-CG-4305	TCGA-STAD	16.1667	0	NA	NA	0.670167	-0.212185	0.143129	0.0736302	1354.59	1696.34
TCGA-CG-4306	TCGA-STAD	1.03333	1	NA	NA	0.263238	-0.405835	-0.417507	-0.097241	351.02	377.341
TCGA-CG-4436	TCGA-STAD	8.1	0	NA	NA	-0.814509	-0.650883	-0.57141	-0.317203	-828.715	483.34
TCGA-CG-4437	TCGA-STAD	8.16667	0	NA	NA	-0.233867	-0.644844	-0.382525	-0.208307	711.23	1754
TCGA-CG-4438	TCGA-STAD	54.8333	0	NA	NA	1.04756	0.130714	-0.186915	0.147403	-393.021	896.071
TCGA-CG-4440	TCGA-STAD	4.06667	1	NA	NA	1.11729	0.251496	-0.316794	0.162607	-1827.93	-1050.87
TCGA-CG-4441	TCGA-STAD	14.2	1	NA	NA	0.491107	-0.741105	0.461059	-0.00930853	602.862	-362.932
TCGA-CG-4443	TCGA-STAD	30.4	0	NA	NA	-0.611099	-0.761947	-0.551495	-0.306972	-125.615	-1236.38
TCGA-CG-4444	TCGA-STAD	47.7	0	NA	NA	-0.237573	-0.470219	-0.269212	-0.160038	655.364	685.954
TCGA-CG-4460	TCGA-STAD	22.3	1	NA	NA	-0.621302	0.187831	-0.28477	-0.0906905	-948.217	-1068.23
TCGA-CG-4465	TCGA-STAD	9.13333	1	NA	NA	0.96779	-0.570022	-0.472203	-0.0365596	718.931	553.114
TCGA-CG-4466	TCGA-STAD	19.2333	0	NA	NA	-0.77209	-0.896381	-0.559763	-0.356503	-1220.27	-1152.17
TCGA-CG-4469	TCGA-STAD	7.16667	1	NA	NA	-0.69828	-0.726336	-0.574891	-0.315673	-199.075	18.2447
TCGA-CG-4475	TCGA-STAD	23.3	0	NA	NA	2.38141	0.647298	-0.130979	0.442024	842.852	-806.91
TCGA-CG-4477	TCGA-STAD	31.4	0	NA	NA	-0.0721384	0.253072	-0.397054	-0.0159929	839.805	1997.59
TCGA-CG-5717	TCGA-STAD	7.06667	1	NA	NA	-0.768074	2.03855	-0.494164	0.213432	-141.873	999.247
TCGA-CG-5718	TCGA-STAD	36.5	1	NA	NA	-0.877846	-0.792102	1.79431	-0.0305941	418.783	1254.14
TCGA-CG-5719	TCGA-STAD	1.03333	0	NA	NA	0.668794	-0.316045	0.124403	0.0510515	2265.84	1061.5
TCGA-CG-5720	TCGA-STAD	1	1	NA	NA	-0.520395	-0.777468	-0.554606	-0.297552	638.419	1492.7
TCGA-CG-5721	TCGA-STAD	6.1	0	NA	NA	-0.479069	-0.276145	-0.509134	-0.189789	618.707	3023.26
TCGA-CG-5722	TCGA-STAD	1	0	NA	NA	-0.773959	-0.588144	-0.529991	-0.293851	744.477	2739.33
TCGA-CG-5723	TCGA-STAD	106.533	0	NA	NA	-0.668681	0.263872	-0.50808	-0.113305	438.368	2046.99
TCGA-CG-5724	TCGA-STAD	12.2	1	NA	NA	0.00782163	-0.527444	0.951028	0.0300426	-256.06	19.0152
TCGA-CG-5725	TCGA-STAD	15.2333	1	NA	NA	-0.736503	-0.480593	1.20971	-0.0308512	-1475.11	-2003.35
TCGA-CG-5726	TCGA-STAD	29.3667	1	NA	NA	-0.947826	-0.956017	-0.579332	-0.395374	-2340.53	-1553.96
TCGA-CG-5732	TCGA-STAD	70	1	NA	NA	-0.889951	-0.578317	-0.510671	-0.305719	-586.822	1537.09
TCGA-CG-5734	TCGA-STAD	8.1	1	NA	NA	-0.840351	-0.827143	-0.556848	-0.352524	1752.46	3080.31
TCGA-D7-5577	TCGA-STAD	26.0667	1	NA	NA	-0.325776	-0.397729	-0.304079	-0.163404	-156.298	2101.49
TCGA-D7-5578	TCGA-STAD	12.8333	0	NA	NA	-0.39608	-0.689642	-0.414392	-0.244112	427.397	837.866
TCGA-D7-6519	TCGA-STAD	20.8333	0	NA	NA	2.64195	0.171817	0.623743	0.490913	-1291.68	-1281.55
TCGA-D7-6520	TCGA-STAD	19.1	0	NA	NA	0.0622572	0.818455	1.86468	0.419288	182.065	-915.27
TCGA-D7-6521	TCGA-STAD	18.8	0	NA	NA	0.740875	-0.468592	1.25631	0.186414	2255.21	2027.6
TCGA-D7-6522	TCGA-STAD	18.8667	0	NA	NA	0.422427	-0.282753	0.0463352	0.0119762	2913.89	3282.41
TCGA-D7-6524	TCGA-STAD	18.1	0	NA	NA	2.47461	-0.0994534	-0.334774	0.284809	2088.67	1081.6
TCGA-D7-6525	TCGA-STAD	13.5333	1	NA	NA	0.556297	0.743905	0.449949	0.281945	-462.631	-983.416
TCGA-D7-6526	TCGA-STAD	17.4333	0	NA	NA	-0.52663	-0.361564	-0.234007	-0.175308	-1864.36	-1647.61
TCGA-D7-6527	TCGA-STAD	10.4	1	NA	NA	-0.753738	-0.814527	-0.472021	-0.32632	-76.1106	-411.036
TCGA-D7-6528	TCGA-STAD	15.4333	0	NA	NA	-0.521911	-0.914076	-0.542491	-0.3222	-2376.23	-1621.01
TCGA-D7-6815	TCGA-STAD	16.2	0	NA	NA	0.960322	-0.442797	0.869775	0.169631	-726.364	-1697.39
TCGA-D7-6818	TCGA-STAD	12.5333	1	NA	NA	1.73642	-0.435901	-0.314412	0.1191	1863.84	1125.15
TCGA-D7-6822	TCGA-STAD	12.5	0	NA	NA	0.463976	-0.778307	10.3595	1.32921	-1716.44	-1385.4
TCGA-D7-8570	TCGA-STAD	25.0667	0	NA	NA	0.222413	-0.491865	-0.401946	-0.117312	1996.62	3259.73
TCGA-D7-8572	TCGA-STAD	17.0333	0	NA	NA	2.034	-0.201535	0.433035	0.307774	1123.93	-439.836
TCGA-D7-8573	TCGA-STAD	19.7667	0	NA	NA	-0.664518	-0.883948	-0.457078	-0.32494	-2300.6	-1645.77
TCGA-D7-8574	TCGA-STAD	17.4333	0	NA	NA	0.706933	0.533847	0.0280096	0.205583	2656.95	2689.91
TCGA-D7-8575	TCGA-STAD	18.4667	1	NA	NA	-0.22418	3.35199	0.251481	0.64269	-751.518	346.692
TCGA-D7-8576	TCGA-STAD	14.8667	1	NA	NA	-0.0646871	-0.177764	-0.494696	-0.11052	-942.496	-1316.15
TCGA-D7-8578	TCGA-STAD	21.4333	0	NA	NA	1.6373	0.548904	0.475792	0.400881	1592.15	-490.827
TCGA-D7-8579	TCGA-STAD	21.2	0	NA	NA	-0.11388	0.925511	-0.397401	0.106468	2064.97	766.562
TCGA-D7-A4YU	TCGA-STAD	16.6667	0	NA	NA	-0.291187	0.240714	-0.485177	-0.0612982	374.036	1822.69
TCGA-D7-A4YX	TCGA-STAD	36.9333	0	NA	NA	-0.472777	-0.671048	-0.494771	-0.26235	-1632.45	363.923
TCGA-D7-A4Z0	TCGA-STAD	14.9667	0	NA	NA	-0.43123	-0.278016	-0.560808	-0.190436	1813.14	1936.3
TCGA-D7-A6EV	TCGA-STAD	11.4	0	NA	NA	-0.693299	-0.891796	-0.503653	-0.336852	-2912.91	-2385.58
TCGA-D7-A6EX	TCGA-STAD	2.86667	0	NA	NA	-0.385471	0.422387	-0.371226	-0.0243868	-1101.29	-1578.02
TCGA-D7-A6EY	TCGA-STAD	11.6	1	NA	NA	-0.275037	-0.241878	-0.0779502	-0.0956516	-64.9068	2304.91
TCGA-D7-A6EZ	TCGA-STAD	20.6	1	NA	NA	0.22812	-0.720508	-0.505331	-0.17426	-209.205	1122.83
TCGA-D7-A6F0	TCGA-STAD	22.6	0	NA	NA	-0.621949	-0.397029	1.75306	0.0753568	-1494.84	-999.814
TCGA-D7-A6F2	TCGA-STAD	15.8667	0	NA	NA	-0.538339	-0.647059	0.0659851	-0.190579	254.591	1138.3
TCGA-D7-A747	TCGA-STAD	8.5	1	NA	NA	-0.454599	0.85534	-0.207371	0.0708622	1985.95	1589.39
TCGA-D7-A748	TCGA-STAD	4.4	1	NA	NA	3.20177	-0.113113	5.09828	1.12557	3101.44	2568.2
TCGA-D7-A74A	TCGA-STAD	20.2333	0	NA	NA	-0.959206	-0.732395	-0.416059	-0.332022	-1820.7	-797.865
TCGA-EQ-8122	TCGA-STAD	8.1	1	NA	NA	-0.286166	0.0885387	-0.0711308	-0.0332003	-316.682	-1917.36
TCGA-F1-6177	TCGA-STAD	6.66667	1	NA	NA	-0.756322	-0.913622	-0.601962	-0.363322	-2447.73	-1797.02
TCGA-F1-6874	TCGA-STAD	14.6667	0	NA	NA	1.00937	-0.549353	-0.555333	-0.0380739	135.797	471.639
TCGA-F1-6875	TCGA-STAD	73.2333	1	NA	NA	-0.762054	0.779763	-0.324147	-0.00290484	-1911.22	-2171.21
TCGA-F1-A448	TCGA-STAD	21.5667	0	NA	NA	-0.156249	-0.62534	-0.473866	-0.206075	1910.26	2184.38
TCGA-F1-A72C	TCGA-STAD	11.5333	0	NA	NA	0.279181	0.706395	-0.228023	0.143223	783.257	336.845
TCGA-FP-7735	TCGA-STAD	3.53333	1	NA	NA	-0.837919	-0.661286	-0.483005	-0.310443	551.744	1029.85
TCGA-FP-7829	TCGA-STAD	19.8	0	NA	NA	0.483707	-0.715667	-0.418982	-0.125472	-727.53	-1622.31
TCGA-FP-7916	TCGA-STAD	14.2667	1	NA	NA	0.492415	-0.0415273	0.184703	0.0867848	1539.52	2764.14
TCGA-FP-7998	TCGA-STAD	22.6	0	NA	NA	0.274198	0.455865	-0.362759	0.0763118	1891.1	3195.14
TCGA-FP-8099	TCGA-STAD	17.3	0	NA	NA	0.56638	-0.673143	0.0547276	-0.0410972	-543.378	-1049.1
TCGA-FP-8209	TCGA-STAD	60.3667	1	NA	NA	0.729449	2.22361	0.0620963	0.536069	2050.22	1891.61
TCGA-FP-8210	TCGA-STAD	5.1	1	NA	NA	0.473357	0.90723	-0.261866	0.204378	2640.24	2432.23
TCGA-FP-8211	TCGA-STAD	13.7667	0	NA	NA	-0.924911	-0.333643	-0.136217	-0.212886	-860.498	268.518
TCGA-FP-A4BF	TCGA-STAD	5.6	1	NA	NA	1.87229	-0.310985	1.72994	0.440846	2626.93	2978.38
TCGA-FP-A9TM	TCGA-STAD	6.3	0	NA	NA	-0.902601	-0.601222	-0.514366	-0.312383	-1143.97	941.32
TCGA-HF-7132	TCGA-STAD	78.3667	0	NA	NA	0.0343295	-0.206698	-0.353079	-0.0827566	-162.519	1411.14
TCGA-HF-7133	TCGA-STAD	63.9333	0	NA	NA	0.0305894	0.154478	0.556519	0.109687	-39.3796	715.915
TCGA-HF-7134	TCGA-STAD	52.9333	0	NA	NA	-0.588483	-0.838623	-0.507897	-0.312476	-1278.68	-1158.17
TCGA-HF-A5NB	TCGA-STAD	30.9333	0	NA	NA	-0.719142	-0.870807	-0.553664	-0.343312	-2560.29	-1396.93
TCGA-HJ-7597	TCGA-STAD	26.8333	1	NA	NA	1.27815	0.162337	-0.476544	0.146519	-2462.57	-466.444
TCGA-HU-8238	TCGA-STAD	1.53333	0	NA	NA	-0.86819	-0.834803	-0.572913	-0.360108	1146.21	1303.5
TCGA-HU-8244	TCGA-STAD	24.7333	0	NA	NA	-1.01784	-0.961077	-0.588898	-0.407531	-1379.39	-921.821
TCGA-HU-8249	TCGA-STAD	29.3667	0	NA	NA	-0.842272	-0.877176	-0.489915	-0.353224	-933.471	-160.685
TCGA-HU-8602	TCGA-STAD	22.6333	0	NA	NA	0.186845	-0.381116	-0.579289	-0.125364	-860.573	326.649
TCGA-HU-8604	TCGA-STAD	23.1333	0	NA	NA	0.00106117	-0.419392	-0.191724	-0.106071	1165.66	2333.42
TCGA-HU-8608	TCGA-STAD	21.3667	0	NA	NA	-0.307002	0.106439	-0.57074	-0.100836	428.915	2454.31
TCGA-HU-A4G2	TCGA-STAD	24.6333	0	NA	NA	-0.591075	-0.839401	-0.535037	-0.316691	231.197	69.9099
TCGA-HU-A4G3	TCGA-STAD	5.66667	0	NA	NA	-0.753484	-0.735597	-0.446253	-0.307699	680.233	261.429
TCGA-HU-A4G8	TCGA-STAD	23	0	NA	NA	-0.616255	-0.685	-0.573464	-0.296003	-1463.86	-136.116
TCGA-HU-A4G9	TCGA-STAD	24.5333	0	NA	NA	-0.98167	-0.980196	-0.604699	-0.408229	-1910.37	-1355.67
TCGA-HU-A4GC	TCGA-STAD	3.3	0	NA	NA	-0.648789	-0.846971	-0.255166	-0.288132	255.848	-171.981
TCGA-HU-A4GD	TCGA-STAD	23.0667	0	NA	NA	-0.926891	-0.530908	-0.480622	-0.297786	229.324	10.0936
TCGA-HU-A4GF	TCGA-STAD	26.1667	0	NA	NA	-0.819164	0.647482	-0.402104	-0.0468563	-1461.14	-1202.04
TCGA-HU-A4GH	TCGA-STAD	11.9333	0	NA	NA	-0.891772	-0.794677	-0.519446	-0.348487	-1435.65	-495.579
TCGA-HU-A4GJ	TCGA-STAD	21.6667	0	NA	NA	-0.802082	0.0095568	-0.50455	-0.180222	956.993	3099.91
TCGA-HU-A4GP	TCGA-STAD	9.1	0	NA	NA	-0.714821	-0.581552	-0.550401	-0.287023	-661.825	-810.245
TCGA-HU-A4GT	TCGA-STAD	6.6	0	NA	NA	-0.79034	-0.894268	-0.56962	-0.360021	-1814.98	-1324.97
TCGA-HU-A4GU	TCGA-STAD	6.66667	0	NA	NA	-0.594434	-0.732781	-0.581023	-0.303075	-2079.49	-1915.33
TCGA-HU-A4GX	TCGA-STAD	20.5333	0	NA	NA	-0.892528	-0.700033	-0.546738	-0.334242	-89.7367	1765.97
TCGA-HU-A4H0	TCGA-STAD	2.13333	0	NA	NA	-0.793322	-0.617356	-0.544062	-0.304081	-1507.04	615.471
TCGA-HU-A4H2	TCGA-STAD	13.1333	0	NA	NA	-0.814693	-0.865076	0.389196	-0.22717	-71.1262	390.794
TCGA-HU-A4H3	TCGA-STAD	29.4	0	NA	NA	-0.618541	-0.81545	-0.499043	-0.311089	-1473.18	-1028.29
TCGA-HU-A4H4	TCGA-STAD	24.1667	0	NA	NA	-0.77817	-0.737859	-0.578138	-0.329597	-195.139	1647.62
TCGA-HU-A4H5	TCGA-STAD	24.1333	0	NA	NA	-0.5901	-0.836401	-0.555212	-0.318731	-1863.95	-1489.43
TCGA-HU-A4H6	TCGA-STAD	21.4667	0	NA	NA	-0.878282	-0.799193	-0.344326	-0.32357	1271.79	1508.88
TCGA-HU-A4H8	TCGA-STAD	14.2667	0	NA	NA	-0.959079	-0.910359	-0.584949	-0.389011	-2328.19	-1147.31
TCGA-HU-A4HB	TCGA-STAD	15.9	1	NA	NA	-0.722083	0.174353	-0.529951	-0.140921	203.1	2914.52
TCGA-HU-A4HD	TCGA-STAD	33.8667	0	NA	NA	-0.434034	0.115779	0.474584	0.0255181	-917.987	-1564.96
TCGA-IN-7806	TCGA-STAD	36.8667	0	NA	NA	-0.830102	-0.246359	-0.426384	-0.22239	-2031.83	-1897.88
TCGA-IN-7808	TCGA-STAD	3.5	1	NA	NA	-0.912071	-0.542695	-0.581725	-0.311728	799.401	2880.75
TCGA-IN-8462	TCGA-STAD	19.0667	0	NA	NA	-0.659817	0.0281441	-0.453074	-0.149566	1062.94	493.389
TCGA-IN-8663	TCGA-STAD	3.43333	1	NA	NA	-0.228237	-0.15844	1.01283	0.0755958	-2217.96	-1668.07
TCGA-IN-A6RI	TCGA-STAD	18.6333	0	NA	NA	-0.967573	-0.364042	-0.360036	-0.255228	-2153.42	-1540.46
TCGA-IN-A6RJ	TCGA-STAD	12.6333	0	NA	NA	-0.968399	0.97519	-0.556915	-0.0264594	108.345	330.578
TCGA-IN-A6RL	TCGA-STAD	13.5333	1	NA	NA	-0.593054	-0.0944206	-0.065867	-0.110754	-1304.54	-912.325
TCGA-IN-A6RN	TCGA-STAD	19.8	0	NA	NA	-0.830435	-0.495274	-0.127074	-0.229162	87.7946	-27.4324
TCGA-IN-A6RR	TCGA-STAD	6.83333	1	NA	NA	-0.90699	-0.832836	-0.36469	-0.336824	-835.859	-728.514
TCGA-IN-A6RS	TCGA-STAD	12.7667	0	NA	NA	-0.82854	-0.793702	-0.557565	-0.344568	-359.801	718.295
TCGA-IN-A7NR	TCGA-STAD	6.6	0	NA	NA	-0.821171	0.197043	-0.542309	-0.152265	318.384	796.271
TCGA-IN-A7NT	TCGA-STAD	10.7667	0	NA	NA	-0.0544828	5.46586	-0.409291	0.980214	-1023.26	-1670.69
TCGA-IN-A7NU	TCGA-STAD	11.8667	0	NA	NA	-0.536194	-0.396414	-0.457501	-0.213782	584.937	1078.59
TCGA-IN-AB1V	TCGA-STAD	15.9667	0	NA	NA	-0.988158	2.16587	-0.557207	0.198071	-1769.83	-1041.63
TCGA-IN-AB1X	TCGA-STAD	13.7	0	NA	NA	-0.749195	0.758566	0.834645	0.152841	-1543.8	565.257
TCGA-IP-7968	TCGA-STAD	2.56667	0	NA	NA	1.09918	-0.161757	0.179777	0.148837	-100.015	-966.894
TCGA-KB-A6F7	TCGA-STAD	64.5	0	NA	NA	-0.280907	-0.305721	0.266862	-0.061663	-1122.31	315.231
TCGA-KB-A93G	TCGA-STAD	20.4333	0	NA	NA	3.67561	0.0740475	-0.352785	0.485077	2267.43	676.809
TCGA-KB-A93H	TCGA-STAD	38.1667	0	NA	NA	-0.98693	-0.174781	-0.509861	-0.242248	-1257.59	-730.07
TCGA-KB-A93J	TCGA-STAD	37.4667	0	NA	NA	-0.452097	-0.249197	-0.41012	-0.167337	-734.179	842.075
TCGA-MX-A5UG	TCGA-STAD	3.76667	1	NA	NA	2.85223	0.927489	-0.230559	0.548436	2428.02	2001.12
TCGA-MX-A5UJ	TCGA-STAD	20	0	NA	NA	-0.139258	-0.425512	-0.488547	-0.16752	261.824	-1527.51
TCGA-MX-A663	TCGA-STAD	10	1	NA	NA	2.17053	0.331078	2.91926	0.767703	1608.99	-1546.44
TCGA-MX-A666	TCGA-STAD	14.2333	0	NA	NA	-0.358773	-0.126358	0.634486	0.0117092	-1553.42	-1257.99
TCGA-R5-A7O7	TCGA-STAD	46.3	0	NA	NA	-0.885611	-0.901714	-0.526278	-0.368987	1430.29	1076.32
TCGA-R5-A7ZE	TCGA-STAD	18.4667	1	NA	NA	-0.888027	-0.0986221	-0.499791	-0.212367	-1048.73	-1312.65
TCGA-R5-A7ZF	TCGA-STAD	8.63333	1	NA	NA	-0.883911	3.08465	-0.564104	0.387292	-1814.49	-1542.83
TCGA-R5-A7ZI	TCGA-STAD	75.5667	0	NA	NA	-0.993051	-0.899894	-0.599852	-0.393841	1401.91	2587.53
TCGA-R5-A7ZR	TCGA-STAD	6.16667	1	NA	NA	-0.942271	-0.6889	-0.362501	-0.314023	-949.137	-620.201
TCGA-R5-A805	TCGA-STAD	9.36667	1	NA	NA	-0.25922	-0.383923	-0.495888	-0.177519	1984.1	2482.97
TCGA-RD-A7BS	TCGA-STAD	11.2	1	NA	NA	-0.581061	0.680294	-0.143243	0.0283222	1240.55	1384.83
TCGA-RD-A7BT	TCGA-STAD	8.73333	1	NA	NA	-0.898217	-0.775925	-0.488799	-0.341638	-2367.59	-1343.54
TCGA-RD-A7BW	TCGA-STAD	5.2	1	NA	NA	0.388755	2.32978	0.987736	0.634426	2687.6	2143.6
TCGA-RD-A7C1	TCGA-STAD	16.9	1	NA	NA	-0.697882	-0.663427	-0.110827	-0.240338	943.384	2059.27
TCGA-RD-A8MV	TCGA-STAD	124	0	NA	NA	-0.758236	-0.640876	-0.522064	-0.300619	1157.73	3169.88
TCGA-RD-A8MW	TCGA-STAD	38.4333	1	NA	NA	0.386836	0.306912	-0.390156	0.06004	2185.42	2288.46
TCGA-RD-A8N0	TCGA-STAD	41.2	0	NA	NA	-0.554203	0.365692	-0.105193	-0.0227711	2319.14	2853.96
TCGA-RD-A8N1	TCGA-STAD	117.3	0	NA	NA	-0.379189	-0.0181215	-0.303453	-0.0983754	1056.59	2698.35
TCGA-RD-A8N2	TCGA-STAD	118	0	NA	NA	-0.317047	2.4137	-0.341161	0.369616	1516.78	404.84
TCGA-RD-A8N4	TCGA-STAD	72.3667	0	NA	NA	-0.62533	1.53545	-0.558225	0.128789	1186.76	406.233
TCGA-RD-A8N5	TCGA-STAD	58.2333	1	NA	NA	1.27607	-0.341829	-0.21242	0.0859628	2849.18	1788
TCGA-RD-A8N6	TCGA-STAD	9.06667	1	NA	NA	0.0653822	0.18888	-0.211959	0.0164029	-981.62	-2295.93
TCGA-RD-A8N9	TCGA-STAD	36.1	0	NA	NA	0.493514	0.287294	-0.0275989	0.120785	2762.1	1301.86
TCGA-RD-A8NB	TCGA-STAD	17.1	1	NA	NA	0.198761	0.0633776	-0.405358	-0.0150935	174.647	1143.76
TCGA-SW-A7EA	TCGA-STAD	19.3	0	NA	NA	0.247645	-0.668598	-0.34432	-0.13964	-272.943	-221.919
TCGA-SW-A7EB	TCGA-STAD	5.86667	0	NA	NA	-0.487105	-0.656632	-0.0525822	-0.201336	-304.184	428.487
TCGA-VQ-A8DT	TCGA-STAD	49.4667	0	NA	NA	-0.887756	-0.835427	-0.474183	-0.34953	-1516.38	-981.924
TCGA-VQ-A8DU	TCGA-STAD	5.53333	1	NA	NA	0.462596	-0.361594	0.369734	0.0466827	-9.89273	-603.464
TCGA-VQ-A8DV	TCGA-STAD	13.4333	1	NA	NA	-0.882091	-0.734357	0.531635	-0.192308	-686.813	-1123.87
TCGA-VQ-A8DZ	TCGA-STAD	13.2	1	NA	NA	-0.743739	-0.338445	-0.103631	-0.183777	-1597.58	-1634.07
TCGA-VQ-A8E0	TCGA-STAD	18.7333	1	NA	NA	-0.895376	-0.0954235	-0.500765	-0.212926	-1578.56	-708.441
TCGA-VQ-A8E2	TCGA-STAD	43.9667	0	NA	NA	2.72267	-0.0261699	3.95795	0.919059	-599.964	-2093.79
TCGA-VQ-A8E3	TCGA-STAD	22.0333	1	NA	NA	-0.628074	-0.589152	-0.519274	-0.271981	-1864.52	322.569
TCGA-VQ-A8E7	TCGA-STAD	37.9333	0	NA	NA	-0.46448	-0.537942	-0.523225	-0.23964	-1284.76	-1948.09
TCGA-VQ-A8P2	TCGA-STAD	38.6667	0	NA	NA	-0.760391	-0.961826	-0.556225	-0.366866	-2374.35	-2206.66
TCGA-VQ-A8P3	TCGA-STAD	37.7333	0	NA	NA	-0.317798	-0.828528	-0.450031	-0.264436	891.475	116.977
TCGA-VQ-A8P5	TCGA-STAD	7.83333	1	NA	NA	0.434705	0.205826	-0.268544	0.0640767	-47.5787	-1073.91
TCGA-VQ-A8P8	TCGA-STAD	31.4	0	NA	NA	-0.529164	-0.248646	-0.532338	-0.194776	888.565	712.481
TCGA-VQ-A8PB	TCGA-STAD	34.7667	1	NA	NA	0.203883	-0.780025	-0.425998	-0.178232	-987.283	-1585.53
TCGA-VQ-A8PC	TCGA-STAD	46.9	1	NA	NA	0.182279	-0.246204	-0.32317	-0.0653309	166.423	796.852
TCGA-VQ-A8PD	TCGA-STAD	16.5333	1	NA	NA	-0.0161521	0.0374989	-0.463341	-0.0582878	1045.19	2258.51
TCGA-VQ-A8PE	TCGA-STAD	22.5	1	NA	NA	-0.052325	-0.627483	0.113798	-0.111693	-2021.09	-1302.86
TCGA-VQ-A8PF	TCGA-STAD	2.53333	1	NA	NA	0.110921	-0.192257	-0.273007	-0.0582675	1087.96	2873.96
TCGA-VQ-A8PH	TCGA-STAD	12.9667	1	NA	NA	-0.80799	-0.536962	-0.396223	-0.270646	-1301.12	-695.372
TCGA-VQ-A8PJ	TCGA-STAD	2.73333	1	NA	NA	-0.217587	-0.327088	0.101577	-0.0793349	-2351.31	-1922.92
TCGA-VQ-A8PK	TCGA-STAD	18.1	1	NA	NA	0.112322	1.5042	-0.323829	0.258941	-1228.06	-1330.06
TCGA-VQ-A8PM	TCGA-STAD	1.9	1	NA	NA	-0.109169	0.0363908	-0.311143	-0.050885	1190.25	1646.71
TCGA-VQ-A8PO	TCGA-STAD	9.4	1	NA	NA	-0.123506	-0.69762	-0.44615	-0.211475	-788.566	800.901
TCGA-VQ-A8PP	TCGA-STAD	23.7333	1	NA	NA	1.20336	-0.68651	-0.12326	0.0220334	-1027.42	-1293.42
TCGA-VQ-A8PQ	TCGA-STAD	15.8667	1	NA	NA	0.429682	0.793669	-0.338917	0.166022	1074.6	2489.17
TCGA-VQ-A8PU	TCGA-STAD	27.7333	1	NA	NA	-0.707495	-0.357767	-0.502543	-0.236733	-2184.8	-1710.54
TCGA-VQ-A8PX	TCGA-STAD	65.4667	0	NA	NA	-0.888414	-0.546205	-0.504018	-0.298464	-2383.44	-882.798
TCGA-VQ-A91A	TCGA-STAD	40	0	NA	NA	2.63561	-0.464803	-0.0575754	0.275571	1867.95	1.56217
TCGA-VQ-A91D	TCGA-STAD	11.8667	1	NA	NA	0.570166	-0.765931	-0.358943	-0.114676	-1082.85	-805.261
TCGA-VQ-A91E	TCGA-STAD	22.1333	0	NA	NA	-0.799081	-0.640458	-0.487237	-0.301559	-2536.41	-573.751
TCGA-VQ-A91K	TCGA-STAD	62.0667	0	NA	NA	-0.0654429	-0.443673	-0.422336	-0.151538	-1075.38	-285.206
TCGA-VQ-A91N	TCGA-STAD	19	1	NA	NA	-0.588421	-0.387957	-0.517095	-0.227667	-2397.87	-2022.43
TCGA-VQ-A91Q	TCGA-STAD	21.1	1	NA	NA	0.542853	0.782598	2.76863	0.60354	6.84283	-2091.09
TCGA-VQ-A91S	TCGA-STAD	33.3333	0	NA	NA	0.887052	0.946178	-0.50025	0.237734	-1694.75	-474.203
TCGA-VQ-A91U	TCGA-STAD	1.73333	1	NA	NA	-0.476623	-0.781496	-0.472395	-0.280932	-1032.89	186.351
TCGA-VQ-A91V	TCGA-STAD	43.2333	0	NA	NA	-0.874001	-0.442932	-0.499675	-0.276116	-2469.07	-1541.2
TCGA-VQ-A91X	TCGA-STAD	9.63333	1	NA	NA	-0.969231	-0.954511	-0.580124	-0.398217	-1964.61	-1589.48
TCGA-VQ-A91Y	TCGA-STAD	9.86667	1	NA	NA	0.514991	1.7057	0.237682	0.430829	1678.37	1116.81
TCGA-VQ-A91Z	TCGA-STAD	56.3333	0	NA	NA	-0.861634	-0.42108	-0.478773	-0.267348	-2924.64	-2486.95
TCGA-VQ-A922	TCGA-STAD	9.16667	1	NA	NA	1.49449	0.00337646	0.0907873	0.224059	-14.3613	-2129.23
TCGA-VQ-A923	TCGA-STAD	2.03333	1	NA	NA	-0.222616	-0.230534	-0.543178	-0.149507	-6.66197	2246.5
TCGA-VQ-A924	TCGA-STAD	56.2	1	NA	NA	-0.000103244	-0.608712	-0.0800128	-0.127156	-1467.96	-783.407
TCGA-VQ-A925	TCGA-STAD	4.6	1	NA	NA	-0.753576	-0.242551	1.55344	0.0590527	-1738.92	-1533.97
TCGA-VQ-A927	TCGA-STAD	6.66667	1	NA	NA	-0.280812	-0.360567	-0.518585	-0.179202	267.898	-207.413
TCGA-VQ-A928	TCGA-STAD	5.8	1	NA	NA	0.766204	-0.00577851	1.09246	0.256028	-123.457	-1501.04
TCGA-VQ-A92D	TCGA-STAD	67.7333	0	NA	NA	-0.0653366	1.1199	-0.484751	0.138532	-1573.09	-2212.74
TCGA-VQ-A94O	TCGA-STAD	21.3333	1	NA	NA	-0.41537	-0.518176	0.0128169	-0.155853	-1770.07	-1505.69
TCGA-VQ-A94P	TCGA-STAD	2.7	1	NA	NA	0.111887	2.81811	-0.374271	0.502893	1752.27	404.081
TCGA-VQ-A94R	TCGA-STAD	43.1333	1	NA	NA	0.499071	-0.443731	-0.0748433	-0.0244601	420.27	-1117.5
TCGA-VQ-A94T	TCGA-STAD	11.4	1	NA	NA	1.19264	-0.202193	-0.575982	0.0512805	-1957.45	-2352.26
TCGA-VQ-A94U	TCGA-STAD	27.3	0	NA	NA	-0.16729	0.211891	-0.492941	-0.0503652	378.274	-1741.51
TCGA-VQ-AA64	TCGA-STAD	18.6667	1	NA	NA	3.70553	-0.211064	0.232286	0.514623	114.687	-2085.71
TCGA-VQ-AA68	TCGA-STAD	44.2667	0	NA	NA	-0.70494	-0.758853	-0.120142	-0.260826	-2333.63	-891.911
TCGA-VQ-AA69	TCGA-STAD	28.8	0	NA	NA	-0.66466	-0.800058	-0.54424	-0.320824	-2442.5	-1250.08
TCGA-VQ-AA6A	TCGA-STAD	39.4667	0	NA	NA	-0.590677	-0.487371	0.513282	-0.106497	-2544.5	-1768.2
TCGA-VQ-AA6D	TCGA-STAD	17.3667	0	NA	NA	-0.840376	-0.0953163	-0.483631	-0.202804	-2856.62	-2379.38
TCGA-VQ-AA6F	TCGA-STAD	54.8667	0	NA	NA	-0.836201	0.186647	0.852115	0.0337292	-995.319	261.377
TCGA-VQ-AA6G	TCGA-STAD	26.4	1	NA	NA	-0.6917	-0.76592	-0.507296	-0.313087	-1998.58	-1464.39
TCGA-VQ-AA6J	TCGA-STAD	27.9333	0	NA	NA	-0.126641	0.00820979	-0.326763	-0.0608629	-106.391	1304.91
TCGA-VQ-AA6K	TCGA-STAD	12.6	1	NA	NA	-0.350119	0.0651131	-0.0809503	-0.0480429	-842.442	-744.319
TCGA-ZA-A8F6	TCGA-STAD	17.5	0	NA	NA	-0.471063	1.1891	-0.459346	0.0979178	1783.76	1117.29

## Sheet: Table S3 ACRG
ID	Project_ID	OS_months	OS_event	RFS_months	RFS_event	VCAN	CLIP4	MATN3	Risk score	StromalScore	ImmuneScore
GSM1523727	ACRG/GSE62254	88.73	0	NA	NA	-1.54531	-2.09703	-0.912999	-0.743111	-2625.92	-1780.03
GSM1523728	ACRG/GSE62254	88.23	0	NA	NA	0.546547	-0.801308	-0.267731	-0.112332	581.297	486.857
GSM1523729	ACRG/GSE62254	88.23	0	NA	NA	-0.00124957	-0.788705	-0.752	-0.2533	-197.007	-1284.79
GSM1523744	ACRG/GSE62254	105.7	0	NA	NA	0.0327268	-1.2527	-0.802708	-0.344015	-430.522	-1441.2
GSM1523745	ACRG/GSE62254	105.53	0	NA	NA	0.507971	-0.606431	-0.374318	-0.0950982	909.296	-467.437
GSM1523746	ACRG/GSE62254	25.5	1	NA	NA	-0.763032	2.31784	3.29016	0.783392	-1118.42	-1243.49
GSM1523747	ACRG/GSE62254	8.7	1	NA	NA	-0.842458	-1.15079	-0.136418	-0.357306	-1253.92	-1362.25
GSM1523748	ACRG/GSE62254	104.93	0	NA	NA	-0.356342	-0.323637	-0.755046	-0.215053	757.343	189.496
GSM1523765	ACRG/GSE62254	14.2	1	NA	NA	-0.0943365	-1.0594	-0.942074	-0.344046	-875.262	-1783.4
GSM1523768	ACRG/GSE62254	24.23	1	NA	NA	1.4324	0.11718	0.742544	0.325876	2338.27	1476.75
GSM1523769	ACRG/GSE62254	13.73	1	NA	NA	0.724522	0.933345	-0.963687	0.149152	2623.81	3154.6
GSM1523770	ACRG/GSE62254	22.07	1	NA	NA	0.113486	-0.675341	-0.939122	-0.240961	-40.2345	1155.63
GSM1523771	ACRG/GSE62254	12.67	1	NA	NA	1.31243	2.08788	0.960826	0.714999	2995.55	2171.22
GSM1523772	ACRG/GSE62254	10.03	1	NA	NA	1.28941	1.73429	0.148277	0.533455	2231.63	784.817
GSM1523773	ACRG/GSE62254	4.33	1	NA	NA	1.60316	1.43219	0.151285	0.520483	2661.64	1658.77
GSM1523774	ACRG/GSE62254	97.7	0	NA	NA	-0.0518063	2.27632	-0.658304	0.337601	1352.62	764.697
GSM1523775	ACRG/GSE62254	97.6	0	NA	NA	-0.642283	-1.10717	-0.70509	-0.398236	-1575.57	-1242.48
GSM1523776	ACRG/GSE62254	97.47	0	NA	NA	0.145164	-0.655529	-0.488584	-0.171283	-319.051	567.429
GSM1523777	ACRG/GSE62254	92.93	0	NA	NA	-0.0323616	-1.59123	-0.367996	-0.358583	-987.204	-2362.65
GSM1523778	ACRG/GSE62254	92.63	0	NA	NA	0.663543	-0.0288744	-0.562759	0.0114643	2263.79	1802.81
GSM1523779	ACRG/GSE62254	92.6	0	NA	NA	-1.20328	-0.063714	-0.965689	-0.313734	-662.663	808.742
GSM1523780	ACRG/GSE62254	16.4	1	NA	NA	1.78378	-0.329332	-0.353404	0.140822	905.825	-326.567
GSM1523781	ACRG/GSE62254	2.93	1	NA	NA	-1.02434	-2.17301	3.04488	-0.144475	-1536.09	-2559.66
GSM1523782	ACRG/GSE62254	4.4	1	NA	NA	0.242362	-1.43807	-0.808551	-0.350604	-192.761	-775.112
GSM1523783	ACRG/GSE62254	91.93	0	NA	NA	-0.661612	-0.392624	-0.592293	-0.249145	133.235	2374.86
GSM1523784	ACRG/GSE62254	91.3	0	NA	NA	0.585285	0.379392	-0.198277	0.128062	1159.24	1830.46
GSM1523785	ACRG/GSE62254	11.77	1	NA	NA	0.143058	-0.028372	-0.541594	-0.0590519	730.161	820.631
GSM1523786	ACRG/GSE62254	28.47	1	NA	NA	0.411039	0.616711	-0.628038	0.0901833	1867.02	2829.69
GSM1523787	ACRG/GSE62254	89.63	0	NA	NA	-1.62117	-1.73028	-0.673151	-0.651093	-3097.59	-2288.38
GSM1523788	ACRG/GSE62254	8.27	1	NA	NA	1.68463	1.4127	-0.116773	0.491722	2974.84	1998.75
GSM1523789	ACRG/GSE62254	11.8	1	NA	NA	1.24702	-0.215435	1.37229	0.322039	2135.57	168.006
GSM1523790	ACRG/GSE62254	80.93	0	NA	NA	1.55956	-0.516216	-0.288925	0.0822642	1688.15	2276.8
GSM1523791	ACRG/GSE62254	81.13	0	NA	NA	0.893796	-0.19505	-0.255031	0.0541999	812.779	1225.29
GSM1523792	ACRG/GSE62254	80.8	0	NA	NA	-0.967012	-0.0494121	-0.709213	-0.242674	-1830.03	-896.786
GSM1523793	ACRG/GSE62254	80.73	0	NA	NA	-0.619418	-0.612212	-0.751952	-0.306884	-92.3301	898.608
GSM1523794	ACRG/GSE62254	27	1	NA	NA	1.92834	1.64687	0.642712	0.674392	1023.18	1692.42
GSM1523795	ACRG/GSE62254	80.07	0	NA	NA	0.293522	0.978965	0.655205	0.317706	-27.7019	-721.689
GSM1523796	ACRG/GSE62254	57.63	1	NA	NA	2.8505	0.901101	-0.0256529	0.571087	3294.89	2629.24
GSM1523797	ACRG/GSE62254	28.27	1	NA	NA	-0.692639	0.631425	1.25227	0.193485	-2046.17	-733.499
GSM1523798	ACRG/GSE62254	61.83	1	NA	NA	-0.229431	1.18399	-0.661896	0.103448	2209.62	3635.38
GSM1523799	ACRG/GSE62254	77.5	0	NA	NA	-0.686479	0.179456	4.19565	0.509322	-77.1807	705.129
GSM1523800	ACRG/GSE62254	76.93	0	NA	NA	-1.46914	-0.950012	-0.686809	-0.482495	-482.24	1520.04
GSM1523801	ACRG/GSE62254	76.93	0	NA	NA	-1.4094	-1.08997	-0.862238	-0.5247	-966.643	553.666
GSM1523802	ACRG/GSE62254	76.77	0	NA	NA	-1.06427	1.0452	-0.610754	-0.0339673	-674.002	337.191
GSM1523803	ACRG/GSE62254	7.07	1	NA	NA	-0.766894	-0.882791	-0.446737	-0.337766	-588.807	-437.268
GSM1523804	ACRG/GSE62254	76.7	0	NA	NA	0.370638	0.284079	-0.22399	0.0760462	2316.49	2251.68
GSM1523805	ACRG/GSE62254	4.47	1	NA	NA	1.42931	0.142427	2.26971	0.538459	2793.73	2492.21
GSM1523806	ACRG/GSE62254	12.7	1	NA	NA	-0.674633	0.218753	-0.178214	-0.07779	-458.566	771.016
GSM1523807	ACRG/GSE62254	73.73	0	NA	NA	0.365142	-0.119478	-0.0623984	0.0202406	1422.05	1851.39
GSM1523808	ACRG/GSE62254	73.5	0	NA	NA	0.895477	0.432749	-0.493356	0.141825	2537.28	2655.05
GSM1523809	ACRG/GSE62254	73.43	0	NA	NA	-0.805935	1.08265	-0.180084	0.0683747	-514.451	699.327
GSM1523810	ACRG/GSE62254	73.07	0	NA	NA	0.75646	-0.202633	2.89922	0.463378	1476.49	3111
GSM1523811	ACRG/GSE62254	72.87	0	NA	NA	-0.195411	-0.00162439	-0.40584	-0.0832323	270.791	2254.28
GSM1523812	ACRG/GSE62254	72.83	0	NA	NA	0.885743	0.247694	-0.731914	0.0725911	2599.37	3159.53
GSM1523813	ACRG/GSE62254	72.83	0	NA	NA	1.12812	-0.351988	0.151353	0.112724	962.03	-1529.34
GSM1523814	ACRG/GSE62254	72.73	0	NA	NA	-0.902066	2.85356	-0.831664	0.304126	-369.058	-54.4406
GSM1523815	ACRG/GSE62254	25.17	1	NA	NA	-0.0558501	-0.372654	0.733753	0.0209876	215.775	-706.847
GSM1523816	ACRG/GSE62254	72.07	0	NA	NA	-1.77703	1.30252	-0.175346	-0.0261224	-2559.6	-1842.31
GSM1523817	ACRG/GSE62254	6.23	1	NA	NA	-0.0399903	-1.33482	-0.655264	-0.349862	-401.416	-1672.66
GSM1523818	ACRG/GSE62254	9.83	1	NA	NA	-1.04305	-1.45321	-0.739826	-0.525639	-1423.67	-108.215
GSM1523819	ACRG/GSE62254	10.1	1	NA	NA	-0.68263	0.741101	-0.518416	-0.0255567	-1721	-2309.19
GSM1523820	ACRG/GSE62254	23.7	1	NA	NA	-1.17492	1.31616	0.818363	0.196977	-1436.26	-350.688
GSM1523821	ACRG/GSE62254	71.1	0	NA	NA	-1.0562	-1.12631	-0.888362	-0.485326	-1586.85	73.0514
GSM1523822	ACRG/GSE62254	70.97	0	NA	NA	1.20893	0.75686	0.550855	0.390333	2122.38	2758.06
GSM1523823	ACRG/GSE62254	70.9	0	NA	NA	0.402942	-0.833043	-0.628889	-0.187907	242.343	1423.51
GSM1523824	ACRG/GSE62254	70.67	0	NA	NA	-0.304071	-1.01304	-1.00706	-0.37367	-174.721	-308.073
GSM1523825	ACRG/GSE62254	4	1	NA	NA	0.653067	2.74938	0.242784	0.650313	-995.349	-2320.54
GSM1523826	ACRG/GSE62254	2.7	1	NA	NA	0.182195	1.12474	0.579999	0.319568	945.591	1726.82
GSM1523827	ACRG/GSE62254	70.03	0	NA	NA	-0.118442	0.925503	-0.0331318	0.155483	1901.85	3129.66
GSM1523828	ACRG/GSE62254	5.87	1	NA	NA	1.20391	1.08625	0.478331	0.442634	1652.8	484.988
GSM1523829	ACRG/GSE62254	69.83	0	NA	NA	-0.750872	-0.386557	-0.0917654	-0.192354	-808.437	-1219.63
GSM1523830	ACRG/GSE62254	53.43	1	NA	NA	-1.13766	-0.717697	-0.847067	-0.413174	-659.126	1033.43
GSM1523831	ACRG/GSE62254	30.9	1	NA	NA	-0.617313	-0.787057	1.80166	0.00816095	-1757.7	-2468.76
GSM1523832	ACRG/GSE62254	17.67	1	NA	NA	0.47971	0.585372	1.66301	0.406234	828.839	737.515
GSM1523833	ACRG/GSE62254	8.87	1	NA	NA	-0.106702	1.07112	-0.398067	0.135194	-1415.84	-1460.08
GSM1523834	ACRG/GSE62254	44.57	1	NA	NA	0.766562	0.76514	0.284159	0.293089	3038.15	3506.27
GSM1523835	ACRG/GSE62254	69.3	0	NA	NA	0.898693	0.704068	1.95033	0.527235	1195.36	-1063.19
GSM1523836	ACRG/GSE62254	69.23	0	NA	NA	1.16177	-0.491336	-0.351652	0.0222915	1285.63	2167.38
GSM1523837	ACRG/GSE62254	26.83	1	NA	NA	-0.308193	-0.757078	-0.17316	-0.211691	-1611.87	-2432.77
GSM1523838	ACRG/GSE62254	10.33	1	NA	NA	0.721773	-0.737193	-0.516951	-0.109321	1057	1847.18
GSM1523839	ACRG/GSE62254	69.13	0	NA	NA	1.17855	-0.280519	-0.685027	0.0194689	2082.61	1832.82
GSM1523840	ACRG/GSE62254	22.83	1	NA	NA	-0.978527	-0.0263455	0.483494	-0.0772937	-1094.7	-941.991
GSM1523841	ACRG/GSE62254	42.07	1	NA	NA	0.3154	-0.844596	-0.475708	-0.181591	573.34	263.61
GSM1523842	ACRG/GSE62254	48.73	1	NA	NA	-0.964533	0.815012	-0.563603	-0.0574112	153.773	672.569
GSM1523843	ACRG/GSE62254	25.87	1	NA	NA	-0.0686454	-0.193648	-0.0194636	-0.0493239	1490.56	1240.56
GSM1523844	ACRG/GSE62254	68.9	0	NA	NA	2.27545	0.906769	2.19131	0.793204	1262.88	-1598.46
GSM1523845	ACRG/GSE62254	9.67	1	NA	NA	0.685852	0.840818	0.611877	0.34082	1583.09	1839.01
GSM1523846	ACRG/GSE62254	68.37	0	NA	NA	0.661775	0.719727	-0.0779945	0.220248	2373.17	2381.89
GSM1523847	ACRG/GSE62254	68.13	0	NA	NA	-0.367871	0.372347	-0.676381	-0.0730584	-598.379	-138.187
GSM1523848	ACRG/GSE62254	68.13	0	NA	NA	1.41773	1.25806	0.52016	0.511337	2711.91	3541.5
GSM1523849	ACRG/GSE62254	28.03	1	NA	NA	1.70318	0.660381	1.40474	0.558115	2928.64	1318.89
GSM1523850	ACRG/GSE62254	36.4	1	NA	NA	1.00111	1.34534	0.722824	0.496803	2314.57	1199.17
GSM1523851	ACRG/GSE62254	67.23	0	NA	NA	-0.444048	-0.76278	-0.76458	-0.312592	-453.716	629.506
GSM1523852	ACRG/GSE62254	31	1	NA	NA	-0.318422	-0.206622	-0.687373	-0.178128	175.564	1762.35
GSM1523853	ACRG/GSE62254	66.73	0	NA	NA	0.482761	-0.0784026	0.611686	0.136591	-869.355	-950.093
GSM1523854	ACRG/GSE62254	66.73	0	NA	NA	0.123908	0.417393	0.0287812	0.101122	1591.84	2177.57
GSM1523855	ACRG/GSE62254	21.93	1	NA	NA	-1.15052	0.210826	-1.00169	-0.258768	-2047.64	-1779.11
GSM1523856	ACRG/GSE62254	66.2	0	NA	NA	1.15593	-0.847267	0.550732	0.0765241	456.761	-545.186
GSM1523857	ACRG/GSE62254	14.43	1	NA	NA	1.16383	1.63271	2.05305	0.756003	1622.88	-615.683
GSM1523858	ACRG/GSE62254	17.1	1	NA	NA	1.34031	1.96942	-0.371753	0.514645	1974	-443.809
GSM1523859	ACRG/GSE62254	53.13	0	NA	NA	-0.533256	0.774143	-0.171473	0.0491446	-568.607	-890.266
GSM1523860	ACRG/GSE62254	42.2	1	NA	NA	0.334874	-1.05297	-0.580682	-0.232942	521.127	1380.69
GSM1523861	ACRG/GSE62254	64.8	0	NA	NA	-0.979636	-0.812654	-0.768912	-0.398336	-209.305	1194.56
GSM1523862	ACRG/GSE62254	21	1	NA	NA	0.711442	2.40412	0.115655	0.575297	2129.84	1383.04
GSM1523863	ACRG/GSE62254	64.57	0	NA	NA	-0.470216	-0.402643	-0.75923	-0.24679	-69.0682	2347.33
GSM1523864	ACRG/GSE62254	63.97	0	NA	NA	-0.157073	-1.36694	0.847629	-0.167641	-1607.75	-1125.8
GSM1523865	ACRG/GSE62254	63.7	0	NA	NA	0.565403	-1.10182	2.2719	0.179176	-74.0439	-1073
GSM1523866	ACRG/GSE62254	4.37	1	NA	NA	1.30908	0.523518	1.92181	0.546822	2987.31	2343.15
GSM1523867	ACRG/GSE62254	33.27	1	NA	NA	-0.606856	0.836746	-0.608207	-0.00883425	-1145.92	53.0864
GSM1523868	ACRG/GSE62254	63.27	0	NA	NA	0.419028	0.131954	-0.855262	-0.0322303	1429.39	2802.96
GSM1523869	ACRG/GSE62254	62.53	0	NA	NA	-0.127424	-0.878673	0.0117238	-0.184178	-104.897	763.811
GSM1523870	ACRG/GSE62254	62.47	0	NA	NA	-0.28134	-1.12039	-0.764683	-0.357916	-1216.41	-376.529
GSM1523871	ACRG/GSE62254	62.37	0	NA	NA	-0.507005	-0.853013	-0.326437	-0.27898	-589.787	-154.226
GSM1523872	ACRG/GSE62254	15.03	1	NA	NA	1.22044	0.309366	1.32861	0.412542	2527.04	2805.04
GSM1523873	ACRG/GSE62254	24.03	1	NA	NA	-0.799753	0.457098	-0.289377	-0.0651011	458.05	2862.85
GSM1523874	ACRG/GSE62254	62.1	0	NA	NA	0.620957	-0.838949	0.869139	0.0459776	1062.51	336.372
GSM1523875	ACRG/GSE62254	8.47	1	NA	NA	-0.963755	-1.11455	3.1078	0.0747718	-1887.73	-2220.17
GSM1523876	ACRG/GSE62254	61.9	0	NA	NA	-1.06377	-0.98293	-0.632322	-0.42411	-1628	67.1319
GSM1523877	ACRG/GSE62254	13.1	1	NA	NA	-0.989312	-2.31729	-0.97379	-0.714944	-1938.87	-2333.41
GSM1523878	ACRG/GSE62254	61.87	0	NA	NA	-0.51317	-0.120488	-0.736916	-0.195936	440.163	2698.45
GSM1523879	ACRG/GSE62254	61.17	0	NA	NA	-0.460501	0.362602	-0.0394523	-0.00116715	-1193.62	-237.683
GSM1523880	ACRG/GSE62254	60.97	0	NA	NA	-1.11742	-0.514615	-0.833596	-0.369701	-1009.86	1136.16
GSM1523881	ACRG/GSE62254	14.9	1	NA	NA	-0.827549	1.24006	0.132403	0.137982	-1814.84	-1345.89
GSM1523882	ACRG/GSE62254	60.7	0	NA	NA	-2.41028	-1.12611	-0.789056	-0.662957	-1839.72	-108.24
GSM1523883	ACRG/GSE62254	39.53	1	NA	NA	-1.26691	0.0267859	-0.719797	-0.271915	-1636.68	690.326
GSM1523884	ACRG/GSE62254	60.43	0	NA	NA	0.338833	0.150314	-0.403454	0.0215463	1925.59	1609.67
GSM1523885	ACRG/GSE62254	60.23	0	NA	NA	-0.720226	-0.761563	-0.662641	-0.337461	-641.018	1643.84
GSM1523886	ACRG/GSE62254	5.6	1	NA	NA	2.41351	1.23038	-0.107461	0.561103	3083.28	2658.28
GSM1523887	ACRG/GSE62254	60.2	0	NA	NA	0.0868391	-0.945962	-0.882844	-0.288727	1266.79	1835.7
GSM1523888	ACRG/GSE62254	59.9	0	NA	NA	-0.0380298	0.0710722	-0.7435	-0.0931604	803.76	2898.76
GSM1523889	ACRG/GSE62254	59.67	0	NA	NA	-1.90797	-0.216878	-0.0516683	-0.317881	-2498.27	-1832.43
GSM1523890	ACRG/GSE62254	59.57	0	NA	NA	-0.527847	0.159817	-0.0289559	-0.0479678	166.348	827.72
GSM1523891	ACRG/GSE62254	59.57	0	NA	NA	1.02276	0.0801607	-0.638265	0.0727161	2711.33	2159.11
GSM1523892	ACRG/GSE62254	59.47	0	NA	NA	0.0037329	-0.190284	-0.410304	-0.0917442	1423.48	1974.4
GSM1523893	ACRG/GSE62254	20.1	1	NA	NA	-0.255181	-0.244046	0.385151	-0.030127	-1609.46	-1203.3
GSM1523894	ACRG/GSE62254	35.77	1	NA	NA	-1.20407	-1.84859	-0.760382	-0.626678	-1224.84	-1633.15
GSM1523895	ACRG/GSE62254	59.03	0	NA	NA	-1.56222	-0.87544	0.182945	-0.362825	-2004.69	-1148.03
GSM1523896	ACRG/GSE62254	28.03	1	NA	NA	-0.384928	0.406372	-0.798925	-0.0856764	1081.52	2688.66
GSM1523897	ACRG/GSE62254	58.87	0	NA	NA	-1.91964	-0.790035	1.96523	-0.154011	-2359.11	-1918.36
GSM1523898	ACRG/GSE62254	58.83	0	NA	NA	-0.469853	-1.54061	-0.511111	-0.430207	-1389.96	-1361.25
GSM1523899	ACRG/GSE62254	58.07	0	NA	NA	0.0170453	0.594629	-0.0633921	0.107309	-1328.89	-467.549
GSM1523901	ACRG/GSE62254	57.47	0	NA	NA	-0.0532274	-0.48784	-0.536692	-0.173837	12.6524	1001.48
GSM1523903	ACRG/GSE62254	39.8	1	NA	NA	0.819182	0.782122	0.443484	0.325483	-45.8894	-1907.27
GSM1523904	ACRG/GSE62254	55.37	0	NA	NA	-0.628436	1.43698	3.11452	0.610252	426.297	1073.64
GSM1523905	ACRG/GSE62254	55.3	0	NA	NA	-0.00793978	-1.1277	-0.477472	-0.28155	20.5869	64.8986
GSM1523906	ACRG/GSE62254	55.3	0	NA	NA	0.376418	0.376826	-0.769643	0.0201834	1891.35	3279.35
GSM1523908	ACRG/GSE62254	55.07	0	NA	NA	0.420034	1.04455	-0.100878	0.245017	1345.24	1786.58
GSM1523909	ACRG/GSE62254	54.53	0	NA	NA	0.198595	-0.512906	-0.608985	-0.152919	332.982	1720.22
GSM1523910	ACRG/GSE62254	54.33	0	NA	NA	-1.05717	-1.15184	-1.11074	-0.520653	-966.43	1032.7
GSM1523911	ACRG/GSE62254	21.83	1	NA	NA	-1.76546	-1.59288	-0.0450989	-0.55961	-841.637	-327.561
GSM1523918	ACRG/GSE62254	28.13	1	NA	NA	1.51021	1.39073	0.808495	0.589039	2061.01	-640.51
GSM1523919	ACRG/GSE62254	84.1	0	NA	NA	-0.485252	0.101195	-0.68589	-0.142707	502.643	1583.88
GSM1523920	ACRG/GSE62254	9.33	1	NA	NA	-0.64303	0.411974	-0.303028	-0.0534476	634.453	1402.26
GSM1523921	ACRG/GSE62254	83.3	0	NA	NA	0.384409	-0.979087	-0.617027	-0.216793	270.813	262.085
GSM1523922	ACRG/GSE62254	23.6	1	NA	NA	1.21307	0.227353	-0.0256096	0.21122	522.689	818.054
GSM1523923	ACRG/GSE62254	26.4	1	NA	NA	-0.839325	-0.542141	-0.254071	-0.25668	-1185.42	-623.895
GSM1523924	ACRG/GSE62254	82.2	0	NA	NA	0.617353	0.630784	-0.090393	0.195301	1411.32	1202.98
GSM1523925	ACRG/GSE62254	6.3	1	NA	NA	-0.854298	-0.657775	0.822987	-0.13404	-550.608	-550.978
GSM1523926	ACRG/GSE62254	69.03	0	NA	NA	-2.02534	-1.03823	-0.984107	-0.618412	-2224.84	-1743.92
GSM1523927	ACRG/GSE62254	80.77	0	NA	NA	0.294583	-0.206826	-0.629033	-0.0836515	603.758	-54.5998
GSM1523928	ACRG/GSE62254	54.13	1	NA	NA	-0.675317	-1.87296	-0.319518	-0.496563	-843.926	-1114.82
GSM1523929	ACRG/GSE62254	88.33	0	NA	NA	-0.735855	-0.797085	-0.964522	-0.387607	-647.178	1458.57
GSM1523930	ACRG/GSE62254	78.53	0	NA	NA	0.210654	-1.46187	0.649611	-0.160835	1003.6	-298.953
GSM1523931	ACRG/GSE62254	77.6	0	NA	NA	-1.20495	0.297726	-0.154949	-0.134424	713.819	3101.8
GSM1523932	ACRG/GSE62254	12.67	1	NA	NA	-1.72455	-0.490804	-0.0111348	-0.33876	-2299.78	-1570.82
GSM1523933	ACRG/GSE62254	75.27	0	NA	NA	-0.373284	-0.820351	-0.904103	-0.332614	-534.763	427.772
GSM1523934	ACRG/GSE62254	12.8	1	NA	NA	-0.0135099	0.273562	-0.592613	-0.0304619	-1025.6	-1821.8
GSM1523935	ACRG/GSE62254	87.4	0	NA	NA	2.31586	0.0283925	-0.588489	0.252216	2904.87	2193.42
GSM1523936	ACRG/GSE62254	17.57	1	NA	NA	1.08662	0.823067	-0.172364	0.287108	2005.23	1703.92
GSM1523937	ACRG/GSE62254	19.67	1	NA	NA	-0.920169	-0.477181	-0.457085	-0.283369	765.339	2234.22
GSM1523938	ACRG/GSE62254	5.77	1	NA	NA	1.98118	1.05668	3.50001	0.958692	2804.44	500.166
GSM1523939	ACRG/GSE62254	11.23	1	NA	NA	1.05067	1.11668	-0.037458	0.356488	2699.05	1365.13
GSM1523940	ACRG/GSE62254	20.03	1	NA	NA	-0.931043	0.712714	-0.365586	-0.0452202	-1731.45	-2353.65
GSM1523941	ACRG/GSE62254	4.53	1	NA	NA	-0.219232	1.01354	0.829152	0.275615	524.529	1783.9
GSM1523942	ACRG/GSE62254	70.27	0	NA	NA	-0.498049	-1.22185	-0.774145	-0.409181	-996.967	-940.436
GSM1523943	ACRG/GSE62254	5.53	1	NA	NA	-0.318839	-1.0565	-0.670395	-0.338156	-413.691	60.3183
GSM1523944	ACRG/GSE62254	69.63	0	NA	NA	-1.37754	0.759811	-1.01122	-0.187297	304.562	2482
GSM1523945	ACRG/GSE62254	17.53	1	NA	NA	1.61759	0.858657	0.24733	0.426099	2603.9	1909.47
GSM1523946	ACRG/GSE62254	68.93	0	NA	NA	-0.970523	-0.4587	-0.568702	-0.302167	-792.85	505.956
GSM1523947	ACRG/GSE62254	68.43	0	NA	NA	-1.98055	-1.26133	-1.14036	-0.675991	-1501.53	-214.26
GSM1523948	ACRG/GSE62254	27.47	1	NA	NA	0.830588	1.62079	1.34555	0.610216	1868.5	367.992
GSM1523949	ACRG/GSE62254	10.1	1	NA	NA	1.47903	1.27822	1.29656	0.62969	2272.56	1372.16
GSM1523950	ACRG/GSE62254	68.2	0	NA	NA	-3.00509	-2.25317	-0.709582	-0.951329	-2793.68	-1964.89
GSM1523951	ACRG/GSE62254	53.03	1	NA	NA	-0.0978239	0.837561	-0.815112	0.0349943	1534.58	3031.72
GSM1523952	ACRG/GSE62254	100.87	0	NA	NA	-0.0349499	0.629413	0.203957	0.143057	1078.36	2117.66
GSM1523953	ACRG/GSE62254	84.77	0	NA	NA	-1.28173	-0.129874	0.585404	-0.125984	-2215.59	-2716.15
GSM1523954	ACRG/GSE62254	100.87	0	NA	NA	-0.950298	-1.53119	-0.762018	-0.530457	-1829.53	-1356.33
GSM1523955	ACRG/GSE62254	34.37	1	NA	NA	-1.03218	0.44222	-0.458763	-0.123855	171.102	-278.474
GSM1523956	ACRG/GSE62254	31.13	1	NA	NA	-0.349156	0.633099	2.99694	0.480158	-885.87	-1872.06
GSM1523957	ACRG/GSE62254	100.63	0	NA	NA	-0.833369	-1.89339	-0.723103	-0.577803	-1605.34	-2081.22
GSM1523958	ACRG/GSE62254	100.23	0	NA	NA	0.0355602	0.911999	-0.0724989	0.169284	1706.33	3123.85
GSM1523959	ACRG/GSE62254	17.43	1	NA	NA	-0.854271	-1.68335	-0.937569	-0.569887	-2153.14	-1913.98
GSM1523960	ACRG/GSE62254	99	0	NA	NA	-0.120525	-1.33152	-0.57816	-0.350094	-1312.44	-2492.92
GSM1523961	ACRG/GSE62254	9.5	1	NA	NA	-1.36289	0.415921	-0.817155	-0.224437	-1613.53	-2030.61
GSM1523962	ACRG/GSE62254	20.13	1	NA	NA	1.3171	1.65708	1.24814	0.672566	2518.05	1370.72
GSM1523963	ACRG/GSE62254	45.77	1	NA	NA	-0.675853	0.157898	-0.447672	-0.126318	-1064.24	-185.881
GSM1523964	ACRG/GSE62254	98.53	0	NA	NA	-0.739192	-1.2585	-0.385816	-0.397289	-1915.85	-1732.64
GSM1523965	ACRG/GSE62254	11.47	1	NA	NA	1.08028	0.28567	-0.656753	0.117559	2243.77	2352.39
GSM1523966	ACRG/GSE62254	51.8	1	NA	NA	-0.908897	0.471563	-0.141351	-0.0575706	-956.968	-465.787
GSM1523967	ACRG/GSE62254	98.47	0	NA	NA	0.307241	0.656083	0.608883	0.251674	-178.647	1730.41
GSM1523968	ACRG/GSE62254	45.17	1	NA	NA	1.51958	1.85686	0.282593	0.607673	2289.23	-99.8137
GSM1523969	ACRG/GSE62254	17.9	1	NA	NA	0.212847	0.33591	0.104453	0.108438	1619.34	-345.488
GSM1523970	ACRG/GSE62254	15.7	1	NA	NA	-0.910213	-1.63073	-0.0290358	-0.443878	-1872.23	-2542.53
GSM1523971	ACRG/GSE62254	13.3	1	NA	NA	-0.003513	0.781598	-0.72551	0.0498412	1855.92	1100.12
GSM1523972	ACRG/GSE62254	6.5	1	NA	NA	-0.89783	1.38975	-0.601308	0.0566139	-700.467	-244.162
GSM1523973	ACRG/GSE62254	87.27	0	NA	NA	-0.172681	-0.819358	-0.704255	-0.276852	-351.127	-595.941
GSM1523974	ACRG/GSE62254	98.23	0	NA	NA	-1.57809	0.989683	-0.496438	-0.101542	-1881.7	-1624.82
GSM1523975	ACRG/GSE62254	7.2	1	NA	NA	0.37156	0.881237	0.997166	0.356684	2692.59	3198.27
GSM1523976	ACRG/GSE62254	56	1	NA	NA	-0.426534	-0.342354	-0.827912	-0.238473	-1360.85	-1260.75
GSM1523977	ACRG/GSE62254	1	1	NA	NA	-0.844733	-0.283047	0.645336	-0.085354	-1249.43	-2759.46
GSM1523978	ACRG/GSE62254	16.23	1	NA	NA	-0.590177	-1.70098	-0.960019	-0.539021	-877.835	495.578
GSM1523979	ACRG/GSE62254	9.43	1	NA	NA	0.182471	-0.552388	-0.450771	-0.141165	-195.573	206.381
GSM1523980	ACRG/GSE62254	6.7	1	NA	NA	0.851882	0.772826	-0.0917491	0.255357	2455.2	3054.22
GSM1523981	ACRG/GSE62254	97.2	0	NA	NA	1.68352	0.302922	-0.34597	0.248406	3068.48	2501.5
GSM1523982	ACRG/GSE62254	8.7	1	NA	NA	2.86264	0.734995	1.36938	0.731267	3175.26	2819.51
GSM1523983	ACRG/GSE62254	10.1	1	NA	NA	1.11282	0.515652	-0.317298	0.212348	-2.39987	-498.872
GSM1523984	ACRG/GSE62254	96.97	0	NA	NA	-0.335676	-2.3763	-0.14979	-0.521576	-336.019	-1736.29
GSM1523985	ACRG/GSE62254	77.53	1	NA	NA	0.0560905	-0.904479	1.71229	0.0686465	854.705	1346.67
GSM1523986	ACRG/GSE62254	86.8	0	NA	NA	0.186861	0.822566	-0.516647	0.113021	1881.79	3200.61
GSM1523987	ACRG/GSE62254	18.27	1	NA	NA	-0.0563038	0.359888	-0.0103964	0.0593526	113.813	1338.3
GSM1523988	ACRG/GSE62254	14.83	1	NA	NA	1.09567	1.72313	0.430335	0.54242	2278.72	1123.64
GSM1523989	ACRG/GSE62254	86.7	0	NA	NA	1.14297	0.549542	0.136633	0.284961	2773.23	2278.76
GSM1523990	ACRG/GSE62254	14.17	1	NA	NA	1.99351	-0.177576	0.892383	0.369254	1230.24	-1222.65
GSM1523991	ACRG/GSE62254	95.2	0	NA	NA	0.933898	-0.0437079	0.456132	0.185714	798.45	-1881.34
GSM1523992	ACRG/GSE62254	20.13	1	NA	NA	-0.769517	-0.497383	-0.763318	-0.307702	-1100.36	-1775.09
GSM1523993	ACRG/GSE62254	68.13	1	NA	NA	-0.467184	0.719176	0.601731	0.15339	880.976	2313.07
GSM1523994	ACRG/GSE62254	86.37	0	NA	NA	-0.196349	0.642973	-0.565564	0.0179459	178.973	786.445
GSM1523995	ACRG/GSE62254	6.37	1	NA	NA	-0.37223	0.518276	2.15179	0.339756	-1061.56	-1502.5
GSM1523996	ACRG/GSE62254	35.2	1	NA	NA	0.556479	0.330274	0.479735	0.207048	979.352	-428.478
GSM1523997	ACRG/GSE62254	25.2	1	NA	NA	-0.5367	-1.41315	-0.968535	-0.47767	-1003.72	-1517.24
GSM1523998	ACRG/GSE62254	21.23	1	NA	NA	0.719816	-0.254325	-0.637545	-0.0338346	-2331.76	-2036.92
GSM1523999	ACRG/GSE62254	93.87	0	NA	NA	-1.8866	0.930473	-1.02272	-0.22816	-1473.84	-1953.85
GSM1524000	ACRG/GSE62254	93.87	0	NA	NA	0.795891	0.28356	0.076657	0.176984	2111.67	2045.01
GSM1524001	ACRG/GSE62254	93.63	0	NA	NA	-0.824421	-1.56648	0.237419	-0.383168	-1273.68	-1076.71
GSM1524002	ACRG/GSE62254	86.13	0	NA	NA	-1.22119	0.11021	-1.1941	-0.314192	37.7207	3021.85
GSM1524003	ACRG/GSE62254	85.93	0	NA	NA	-1.27092	-1.52715	-0.82347	-0.583339	-1757.6	-1377.68
GSM1524004	ACRG/GSE62254	5.93	1	NA	NA	-0.506281	-0.731288	-0.485078	-0.277262	-689.809	770.266
GSM1524005	ACRG/GSE62254	9.47	1	NA	NA	-0.476901	-0.28598	2.14824	0.170919	-1679.53	-1393.88
GSM1524006	ACRG/GSE62254	26.27	1	NA	NA	1.52283	1.89836	4.10775	1.13754	2805.23	1532.49
GSM1524007	ACRG/GSE62254	10.37	1	NA	NA	-0.039652	-0.130691	2.17815	0.266393	327.915	589.768
GSM1524008	ACRG/GSE62254	10.83	1	NA	NA	-1.44055	0.929568	-0.447771	-0.0869638	-1276.49	-89.9957
GSM1524009	ACRG/GSE62254	65	1	NA	NA	0.935444	0.0938427	-0.389072	0.0969711	2482.44	1005.86
GSM1524010	ACRG/GSE62254	19.7	1	NA	NA	0.251245	1.13277	-0.890327	0.130402	2173.17	1974.59
GSM1524011	ACRG/GSE62254	90.2	0	NA	NA	-1.2565	-0.212962	-0.724604	-0.316881	-2118.81	-1943.69
GSM1524012	ACRG/GSE62254	85.23	0	NA	NA	-0.322864	1.35247	-0.0457328	0.206428	-805.472	778.011
GSM1524013	ACRG/GSE62254	89.9	0	NA	NA	-0.899747	-1.08127	-0.963538	-0.464881	-576.562	-264.496
GSM1524014	ACRG/GSE62254	11.33	1	NA	NA	-0.708081	-0.865767	-0.887566	-0.386308	-1104.73	-2089.23
GSM1524015	ACRG/GSE62254	24.87	1	NA	NA	0.505496	0.526939	1.43908	0.368189	-1483.65	-2016.2
GSM1524016	ACRG/GSE62254	27.8	1	NA	NA	-0.20813	0.99433	-0.542179	0.086562	463.547	2370.26
GSM1524017	ACRG/GSE62254	85.03	0	NA	NA	-0.549278	-0.60447	-0.19827	-0.220017	-859.924	231.294
GSM1524018	ACRG/GSE62254	84.77	0	NA	NA	-1.05529	-0.194936	-0.729535	-0.285699	-1282.1	-431.58
GSM1524019	ACRG/GSE62254	8.33	1	NA	NA	0.158106	0.009728	-0.420591	-0.0331556	893.613	1994.46
GSM1524020	ACRG/GSE62254	84.3	0	NA	NA	-0.133369	-0.102789	0.518767	0.0322629	-478.33	248.094
GSM1524021	ACRG/GSE62254	12.93	1	NA	NA	0.292243	1.04081	-0.325813	0.195593	1747.12	2054.02
GSM1524022	ACRG/GSE62254	8.03	1	NA	NA	1.60648	0.454799	3.17536	0.746592	2798.01	1982.14
GSM1524023	ACRG/GSE62254	83.83	0	NA	NA	-0.609728	-0.908809	-0.767246	-0.364235	-1105.27	-1036.21
GSM1524024	ACRG/GSE62254	89.43	1	NA	NA	0.187281	-0.300967	-0.258312	-0.0662394	851.913	-542.605
GSM1524025	ACRG/GSE62254	81.83	1	NA	NA	0.829393	-0.425118	-0.886948	-0.0849752	870.678	1304.04
GSM1524026	ACRG/GSE62254	83.6	0	NA	NA	1.55524	0.475552	0.529897	0.382662	2354.06	762.677
GSM1524027	ACRG/GSE62254	59.7	1	NA	NA	-0.312159	-0.726443	0.317721	-0.139479	-134.168	-205.75
GSM1524028	ACRG/GSE62254	47.7	1	NA	NA	-0.696992	0.604429	1.76177	0.257175	-1438.49	-1025.14
GSM1524029	ACRG/GSE62254	31.1	1	NA	NA	0.219779	0.856079	0.603946	0.276839	1725.75	440.411
GSM1524030	ACRG/GSE62254	31.33	1	NA	NA	0.40704	1.99834	1.34384	0.622267	2038.29	565.705
GSM1524031	ACRG/GSE62254	82	0	NA	NA	-0.352212	-1.43129	-0.789579	-0.430685	-1116.32	-1265.82
GSM1524032	ACRG/GSE62254	77.2	1	NA	NA	1.28512	-0.854416	-0.290153	-0.0212355	704.307	89.8615
GSM1524033	ACRG/GSE62254	80.83	0	NA	NA	-0.356401	-0.788182	-0.47923	-0.266164	495.82	2129.37
GSM1524034	ACRG/GSE62254	44.07	1	NA	NA	0.0523163	0.570675	-0.0486043	0.109732	833.959	1714.04
GSM1524035	ACRG/GSE62254	80.3	0	NA	NA	1.06843	1.0834	0.0648988	0.366596	2987.97	2010.49
GSM1524036	ACRG/GSE62254	79.93	0	NA	NA	1.03023	-1.23399	-0.627463	-0.175694	145.046	-1848.21
GSM1524037	ACRG/GSE62254	23.43	1	NA	NA	1.26776	0.0445557	1.24587	0.357378	2079.3	798.377
GSM1524038	ACRG/GSE62254	8.63	1	NA	NA	0.907496	-0.56816	-0.910136	-0.104421	1150.52	2678.63
GSM1524039	ACRG/GSE62254	12.07	1	NA	NA	1.47734	0.934505	-0.716919	0.289321	2732.73	2545.95
GSM1524040	ACRG/GSE62254	36.17	1	NA	NA	-0.637966	0.593059	-0.735136	-0.0770636	399.486	2008.81
GSM1524041	ACRG/GSE62254	77.33	0	NA	NA	0.777071	-0.675712	-0.725609	-0.118219	741.765	192.169
GSM1524042	ACRG/GSE62254	10.83	1	NA	NA	0.274066	0.719753	-0.108627	0.161328	681.757	1739.99
GSM1524043	ACRG/GSE62254	16.83	1	NA	NA	-0.00039951	-0.391598	-0.432185	-0.133752	1179.09	2843.1
GSM1524044	ACRG/GSE62254	22.87	1	NA	NA	0.473821	-0.1639	0.357739	0.0843821	1663.07	418.175
GSM1524045	ACRG/GSE62254	89.13	0	NA	NA	-0.896386	0.836557	-0.170335	0.00994005	-1167.96	-1643.81
GSM1524046	ACRG/GSE62254	88.03	0	NA	NA	0.653314	0.462375	-0.892507	0.0588694	2295	1695.55
GSM1524047	ACRG/GSE62254	69.87	0	NA	NA	0.177095	-0.451605	-1.07695	-0.208047	-548.25	295.878
GSM1524048	ACRG/GSE62254	46.8	1	NA	NA	2.01826	-0.191745	1.13463	0.403068	1998.39	430.784
GSM1524049	ACRG/GSE62254	87.8	0	NA	NA	2.57452	0.749266	-0.0864621	0.494833	2232.15	488.515
GSM1524050	ACRG/GSE62254	57.13	1	NA	NA	-0.333497	-0.184342	-0.404312	-0.137413	-1475.19	-2066.55
GSM1524051	ACRG/GSE62254	87.27	0	NA	NA	-0.137554	0.520829	-0.021173	0.0771418	765.093	2274.39
GSM1524052	ACRG/GSE62254	13.17	1	NA	NA	-0.215218	1.01076	1.47454	0.363639	1056.74	-1292.82
GSM1524053	ACRG/GSE62254	86.93	0	NA	NA	0.358052	-0.36107	-0.0342665	-0.0230573	-48.6607	38.444
GSM1524054	ACRG/GSE62254	86.57	0	NA	NA	-0.639389	-1.4018	-0.665021	-0.448625	-1258.06	-1684.22
GSM1524055	ACRG/GSE62254	37.93	1	NA	NA	0.922665	0.610839	3.08813	0.667934	1289.62	-96.6771
GSM1524056	ACRG/GSE62254	14.17	1	NA	NA	-1.60125	-0.320339	1.12836	-0.133452	-852.115	73.2739
GSM1524057	ACRG/GSE62254	15.93	1	NA	NA	1.10481	1.61858	-0.0331209	0.460561	2077.2	-333.495
GSM1524058	ACRG/GSE62254	85.47	0	NA	NA	0.544596	-0.0200608	-0.800685	-0.0360857	2111.2	2502.71
GSM1524059	ACRG/GSE62254	85.2	0	NA	NA	1.64922	0.720245	-0.776956	0.264495	2927.23	2923.82
GSM1524060	ACRG/GSE62254	84.83	0	NA	NA	-1.40934	0.12834	0.911087	-0.0502974	-1715.45	-1711.66
GSM1524061	ACRG/GSE62254	84.6	0	NA	NA	-1.13499	-1.75821	-0.779101	-0.602216	-2465.07	-2075.25
GSM1524062	ACRG/GSE62254	70.2	1	NA	NA	0.904851	2.10998	-0.196534	0.503882	2054.01	623.524
GSM1524068	ACRG/GSE62254	92.87	0	NA	NA	-0.489015	-1.76981	-0.663469	-0.49745	-1551.94	-879.938
GSM1524069	ACRG/GSE62254	85.6	1	NA	NA	-1.52836	-1.50678	-0.842528	-0.618401	-2195.45	-1638.39
GSM1524070	ACRG/GSE62254	91.63	0	NA	NA	-0.45414	-0.11071	-0.220994	-0.115397	-1492.25	-1652.33
GSM1524071	ACRG/GSE62254	90.77	0	NA	NA	-0.15324	-1.14538	-0.541971	-0.314237	-977.732	-868.986
GSM1524072	ACRG/GSE62254	42.93	1	NA	NA	-0.172906	-0.112219	-0.117376	-0.0618461	75.5176	368.737

## Sheet: Table S3 GSE15459
ID	Project_ID	OS_months	OS_event	RFS_months	RFS_event	VCAN	CLIP4	MATN3	Risk score	StromalScore	ImmuneScore
GSM387789	GSE15459	30.47	0	NA	NA	0.0413327	1.03051	0.783774	0.309463	1773.54	2429.21
GSM387791	GSE15459	20.33	0	NA	NA	-1.34668	-0.328373	0.213337	-0.223783	131.757	2381.35
GSM387792	GSE15459	11.73	1	NA	NA	0.15167	-1.20882	-0.415054	-0.265992	-167.684	-1406.65
GSM387794	GSE15459	26.27	1	NA	NA	1.568	1.3163	0.608926	0.555779	1956.63	87.6894
GSM387795	GSE15459	27.07	0	NA	NA	0.0463029	1.93571	-0.961	0.24515	499.687	-724.499
GSM387796	GSE15459	20.5	1	NA	NA	-1.4186	-1.17883	-0.0610696	-0.433745	-1891.57	-530.514
GSM387800	GSE15459	7	0	NA	NA	0.0479875	-0.289868	-1.56189	-0.261506	-1570.41	-909.081
GSM387801	GSE15459	20.13	0	NA	NA	-1.4478	-1.04973	0.722322	-0.306416	-1674.33	-1625.67
GSM387802	GSE15459	15.2	0	NA	NA	-1.63031	-0.644315	-2.46399	-0.689164	-356.891	1495.86
GSM387803	GSE15459	32.7	0	NA	NA	-3.01296	-1.43764	-3.82873	-1.22195	-2639.94	-1665.63
GSM387804	GSE15459	12.67	0	NA	NA	-0.550994	1.44783	0.376495	0.249985	1139.11	50.1028
GSM387805	GSE15459	10.9	0	NA	NA	-2.64315	-2.00872	-1.02767	-0.896906	-2177.45	-299.371
GSM387806	GSE15459	19.73	0	NA	NA	-0.50995	-0.209094	-0.83926	-0.226353	655.64	2890.48
GSM387807	GSE15459	4.93	0	NA	NA	-0.834074	-0.213959	0.623268	-0.073665	-566.733	-359.268
GSM387808	GSE15459	5.87	0	NA	NA	-0.520468	-1.65688	-0.341289	-0.436404	-1266.22	-1938.04
GSM387809	GSE15459	4.7	0	NA	NA	0.0191759	-0.873883	-0.331565	-0.209362	-976.85	-1791.71
GSM387810	GSE15459	3.7	0	NA	NA	-0.827069	-0.918149	-0.561489	-0.368659	-667.294	1060.67
GSM387811	GSE15459	3.23	1	NA	NA	0.482779	-0.639017	0.0254829	-0.050373	-382.789	-677.138
GSM387812	GSE15459	11.1	0	NA	NA	0.13788	-0.431962	-0.426089	-0.121102	784.528	708.016
GSM387813	GSE15459	3.93	0	NA	NA	-0.344769	-2.27351	-1.5054	-0.688044	-1787.28	-1291.44
GSM387814	GSE15459	17.2	1	NA	NA	1.08145	0.764672	0.792343	0.406745	2673.24	3164.62
GSM387815	GSE15459	62.93	0	NA	NA	-0.87226	-0.91832	-0.299607	-0.33937	-1838.08	-790.389
GSM387816	GSE15459	1.67	1	NA	NA	0.0346844	1.11133	-0.0104528	0.215681	1464.92	2220.73
GSM387817	GSE15459	88.07	0	NA	NA	-0.991163	-1.11815	-1.02689	-0.493468	-1167.43	-1400.91
GSM387818	GSE15459	108.7	0	NA	NA	0.16049	-1.41287	-0.691756	-0.341432	-1073.9	-1863.98
GSM387819	GSE15459	29.17	1	NA	NA	1.61371	-0.132363	1.09219	0.351495	2566.91	1469.84
GSM387820	GSE15459	129.9	0	NA	NA	-0.363608	-0.194614	-1.31237	-0.267423	-915.261	142.565
GSM387821	GSE15459	122.97	0	NA	NA	-0.176542	0.303295	-0.0949161	0.0200446	407.957	-74.7997
GSM387822	GSE15459	0.2	0	NA	NA	0.992302	-1.07786	0.470026	-0.00161604	-158.149	-1221.46
GSM387823	GSE15459	6.6	1	NA	NA	1.59467	0.36307	0.833107	0.408088	1096.37	-267.31
GSM387824	GSE15459	126.5	0	NA	NA	0.579978	1.52825	-0.830791	0.260457	1923.17	1344.67
GSM387825	GSE15459	125.5	0	NA	NA	0.0280905	-0.105755	0.644826	0.0716819	998.157	825.714
GSM387826	GSE15459	11.07	0	NA	NA	0.43263	2.00298	-0.991116	0.308441	1350.34	499.163
GSM387827	GSE15459	93.2	0	NA	NA	-0.802004	1.32168	-0.0959267	0.126045	877.428	-466.991
GSM387828	GSE15459	117.77	0	NA	NA	-0.259699	-0.917071	1.16782	-0.0525778	-116.695	1011.65
GSM387829	GSE15459	127.47	0	NA	NA	0.10922	0.496796	-0.237604	0.0778935	1232.42	1839
GSM387830	GSE15459	87	1	NA	NA	0.332457	0.135863	0.975234	0.205843	1312.46	1474.44
GSM387831	GSE15459	10.37	1	NA	NA	-0.877028	-0.643137	-0.375739	-0.297877	-1315.18	-289.051
GSM387832	GSE15459	125.53	0	NA	NA	0.360118	1.41528	-0.37823	0.269537	2217.47	1286.02
GSM387833	GSE15459	8.53	1	NA	NA	1.20297	1.18513	0.977334	0.529412	24.6449	-1516.44
GSM387834	GSE15459	41.97	1	NA	NA	1.28907	1.39725	2.34038	0.767899	2256.56	42.5027
GSM387835	GSE15459	13.07	1	NA	NA	1.39551	0.480354	1.28613	0.464121	1751.61	3172.61
GSM387836	GSE15459	19.77	1	NA	NA	0.297133	1.25061	0.0674977	0.289963	677.691	-534.018
GSM387837	GSE15459	37.5	1	NA	NA	0.951968	0.723902	1.53735	0.482243	1322.55	-482.835
GSM387838	GSE15459	30.4	1	NA	NA	0.869422	1.68346	0.13429	0.462536	2262.22	1247.52
GSM387839	GSE15459	0.3	0	NA	NA	-0.0915715	-0.969639	-0.862087	-0.315612	-1126.22	362.325
GSM387840	GSE15459	129.27	0	NA	NA	0.0469173	1.50175	-0.748489	0.191344	1001.23	-332.009
GSM387841	GSE15459	4.17	1	NA	NA	1.61906	0.995804	2.43459	0.750683	2796.22	2625.51
GSM387842	GSE15459	17.13	1	NA	NA	0.721296	0.311173	0.226492	0.19215	250.792	77.3398
GSM387843	GSE15459	2.27	1	NA	NA	1.28335	-0.915277	0.138032	0.025267	-717.598	-1661.52
GSM387845	GSE15459	4.13	1	NA	NA	0.495366	0.00158359	0.860523	0.187568	1252.63	533.216
GSM387846	GSE15459	94.3	1	NA	NA	0.825488	-1.29169	-0.0127301	-0.131816	332.375	495.277
GSM387847	GSE15459	110.53	1	NA	NA	0.0587277	0.832405	-1.05763	0.0230534	1940.25	705.787
GSM387848	GSE15459	99.43	1	NA	NA	0.187516	0.0782031	-0.0351361	0.0366218	1804.27	2858.55
GSM387849	GSE15459	11.4	1	NA	NA	1.41597	0.823305	-1.19669	0.194015	2583.06	1336.19
GSM387850	GSE15459	6.47	1	NA	NA	0.944759	0.854273	0.502972	0.365103	2806	2477.38
GSM387851	GSE15459	10.87	1	NA	NA	0.540302	1.09131	0.314911	0.327613	2051.98	1255.08
GSM387852	GSE15459	17	1	NA	NA	1.26437	0.517877	-0.405561	0.222139	2482.98	319.082
GSM387853	GSE15459	16.6	1	NA	NA	-0.404391	1.78366	-0.162166	0.261379	1057.76	183.572
GSM387854	GSE15459	0.43	0	NA	NA	-1.81243	-0.936366	-0.418676	-0.49181	-944.892	-1786.22
GSM387855	GSE15459	114.63	0	NA	NA	-0.578601	-0.338527	0.331421	-0.101163	-2016.17	-2646.38
GSM387856	GSE15459	26.17	1	NA	NA	1.43382	-0.620768	1.76578	0.324662	1814.67	1535.39
GSM387857	GSE15459	8.07	1	NA	NA	1.0445	1.04471	-0.167782	0.324107	2163.25	1518.1
GSM387858	GSE15459	9.27	1	NA	NA	1.82633	0.482293	2.15141	0.643291	2233.31	1409.68
GSM387859	GSE15459	11.07	1	NA	NA	2.40831	0.0283024	0.330564	0.390547	2789.41	3005.91
GSM387860	GSE15459	0.23	0	NA	NA	0.322285	0.31099	0.324126	0.149081	1619.11	2920.03
GSM387861	GSE15459	23.2	1	NA	NA	-0.0431861	0.474455	0.370878	0.135061	-192.26	-189.225
GSM387862	GSE15459	4.7	1	NA	NA	1.0669	0.503996	0.641111	0.334298	2778.79	1858.84
GSM387863	GSE15459	45.07	0	NA	NA	2.01486	0.0489884	-0.309194	0.25172	2494.83	1439.31
GSM387864	GSE15459	4.3	1	NA	NA	0.319743	0.0603624	0.985905	0.191086	818.789	265.231
GSM387865	GSE15459	24.37	1	NA	NA	0.345456	-0.188177	-0.0172422	0.0104988	876.693	-323.084
GSM387866	GSE15459	13.37	1	NA	NA	1.25144	0.759478	0.499355	0.389815	2862.85	2121.54
GSM387867	GSE15459	22.8	1	NA	NA	-0.142994	-0.290615	-0.385901	-0.128295	-105.412	481.002
GSM387868	GSE15459	66.57	0	NA	NA	1.7974	1.0754	0.0981023	0.472533	3066.09	2884.84
GSM387869	GSE15459	20.87	1	NA	NA	0.0162798	1.00098	0.515367	0.263696	1619.9	1040.02
GSM387870	GSE15459	4.6	1	NA	NA	1.05232	0.154763	0.773772	0.283639	1421.51	1018.39
GSM387871	GSE15459	13.03	1	NA	NA	-0.788036	-0.795743	-0.682314	-0.356246	-1093.53	-264.718
GSM387872	GSE15459	85.63	0	NA	NA	-0.381724	-0.198735	-0.452263	-0.153509	282.13	-412.343
GSM387873	GSE15459	98.1	0	NA	NA	-1.5036	-0.0107386	0.308803	-0.172274	-34.3023	1074.64
GSM387874	GSE15459	14.33	1	NA	NA	0.991054	1.4257	0.808072	0.522349	1911.35	738.305
GSM387875	GSE15459	88.7	0	NA	NA	0.394008	1.2504	0.0824162	0.305638	1629.53	229.443
GSM387876	GSE15459	25.17	1	NA	NA	1.0502	1.4563	0.986907	0.560924	2645.59	2689.73
GSM387877	GSE15459	72.5	0	NA	NA	1.10992	-0.410485	0.367551	0.128458	1900.02	3462.46
GSM387878	GSE15459	23.53	0	NA	NA	0.11204	0.528848	-1.1773	-0.0436971	1031.84	-594.622
GSM387879	GSE15459	31.2	1	NA	NA	-0.515374	-0.230344	-1.02742	-0.256828	-894.711	86.9242
GSM387880	GSE15459	74.97	0	NA	NA	0.880269	1.61028	-0.0820997	0.420594	2247	908.702
GSM387881	GSE15459	12.27	1	NA	NA	0.507609	1.05761	1.66916	0.501187	1310.23	-1320.39
GSM387882	GSE15459	16.37	1	NA	NA	-0.0770641	-0.697665	-0.0252317	-0.147541	-302.242	-70.0146
GSM387883	GSE15459	42.5	0	NA	NA	-0.892747	-0.88987	-0.465586	-0.359459	51.9496	1597.28
GSM387884	GSE15459	9.87	1	NA	NA	-0.0897813	-0.469181	-0.222978	-0.132667	-418.726	566.143
GSM387885	GSE15459	38.43	0	NA	NA	-2.19723	-0.00915566	-0.762093	-0.415915	-90.956	2355.97
GSM387886	GSE15459	72.77	0	NA	NA	0.180542	-0.574359	-0.912009	-0.208514	949.454	2280.56
GSM387887	GSE15459	5.83	1	NA	NA	-0.143483	0.344542	0.562664	0.122237	1897.13	3043.5
GSM387888	GSE15459	35.7	0	NA	NA	1.20105	0.687128	-0.367892	0.250652	1557.57	-1168.19
GSM387889	GSE15459	11.07	1	NA	NA	0.186637	0.297534	-0.133209	0.0650087	1203.26	1003.68
GSM387890	GSE15459	0.4	0	NA	NA	-2.32615	-0.930959	-0.704438	-0.602278	-2288.2	-939.757
GSM387891	GSE15459	64.57	0	NA	NA	-0.879465	-0.350345	-0.204427	-0.218957	-322.439	1213.62
GSM387892	GSE15459	7.97	1	NA	NA	1.42243	0.622873	0.57812	0.398615	886.579	-1421.28
GSM387893	GSE15459	52.97	0	NA	NA	0.934639	-0.0172754	-1.46494	-0.0710336	1350.3	181.285
GSM387894	GSE15459	66.57	0	NA	NA	-1.72282	-1.96018	-1.16724	-0.776705	-1596.32	-95.4022
GSM387895	GSE15459	2.63	0	NA	NA	0.105506	-1.10108	0.53575	-0.122313	271.722	1270.35
GSM387896	GSE15459	9.97	1	NA	NA	-0.197812	0.967828	1.02565	0.296701	-559.532	-1146.18
GSM387897	GSE15459	24.3	0	NA	NA	-1.30522	-0.253036	0.148256	-0.212415	-389.896	1273.12
GSM387898	GSE15459	78.6	1	NA	NA	0.150462	1.58873	0.407077	0.380112	1763.09	674.919
GSM387899	GSE15459	11.77	1	NA	NA	1.02552	1.08276	-0.5522	0.276286	2271.84	-183.106
GSM387900	GSE15459	5.97	0	NA	NA	-0.978196	-0.314603	-0.536996	-0.271413	-1199.1	473.323
GSM387901	GSE15459	82.87	0	NA	NA	-1.9024	-2.50699	-1.02395	-0.886942	-2145.71	-2035.46
GSM387902	GSE15459	59.57	1	NA	NA	-0.209235	-0.181216	-0.428102	-0.122512	467.256	2418.35
GSM387903	GSE15459	41.23	1	NA	NA	-1.55332	-3.1316	-1.79941	-1.06264	-2483.21	-2408.96
GSM387904	GSE15459	74.33	0	NA	NA	-0.478832	0.241857	0.58714	0.0586116	-1162.98	-1352.22
GSM387905	GSE15459	6.27	1	NA	NA	0.819445	1.22891	0.574022	0.428631	3006.12	2534.02
GSM387906	GSE15459	13	0	NA	NA	0.560476	0.817379	0.00796224	0.236309	1619.41	-671.664
GSM387907	GSE15459	63.53	0	NA	NA	-1.27532	-0.345498	-0.092657	-0.258692	-1319.3	-472.886
GSM387908	GSE15459	18.27	1	NA	NA	1.00222	-0.0208064	2.03046	0.414363	781.84	-612.407
GSM387909	GSE15459	28.83	1	NA	NA	1.00527	1.55918	1.47338	0.640546	1717.4	-90.2662
GSM387910	GSE15459	22.27	1	NA	NA	-0.116795	-0.311022	0.402498	-0.0210099	-38.4341	-528.036
GSM387911	GSE15459	24.9	1	NA	NA	0.931583	0.745189	-0.071962	0.264032	2725.41	3007.01
GSM387912	GSE15459	17.1	0	NA	NA	-0.0137521	-0.591248	-1.38131	-0.303154	-17.905	-128.188
GSM387913	GSE15459	7.03	1	NA	NA	-0.916579	-1.93821	-0.713111	-0.59675	-2281.89	-1649.05
GSM387914	GSE15459	6.6	1	NA	NA	0.510333	0.511128	0.408452	0.225348	259.767	841.498
GSM387915	GSE15459	157.83	0	NA	NA	0.233971	0.780934	0.650773	0.270878	2362.87	2851.99
GSM387916	GSE15459	63.7	1	NA	NA	-1.16782	-1.02238	-1.28674	-0.535552	-1770.56	-1022.89
GSM387917	GSE15459	11.37	0	NA	NA	0.206607	-0.359893	1.065	0.105645	-1480.28	-990.337
GSM387918	GSE15459	155.03	0	NA	NA	-1.00412	-0.670761	-1.52678	-0.47802	-193.812	-494.607
GSM387919	GSE15459	10.43	0	NA	NA	-0.232527	1.46488	0.836221	0.360886	1514.51	2197.96
GSM387920	GSE15459	22.07	0	NA	NA	-0.618777	-1.40856	-0.113126	-0.371765	-1529.54	-1428.38
GSM387921	GSE15459	0	0	NA	NA	-1.01403	-0.617546	-0.343038	-0.307877	-406.341	1030.21
GSM387922	GSE15459	153.9	0	NA	NA	-1.04914	-2.02096	-1.49777	-0.738241	-1175.91	-289.404
GSM387923	GSE15459	0.03	0	NA	NA	-0.370817	-1.17614	0.621538	-0.192212	172.254	-877.293
GSM387924	GSE15459	4.83	0	NA	NA	-0.148981	-0.35545	-0.00977903	-0.090244	170.174	634.968
GSM387925	GSE15459	123.63	1	NA	NA	0.608449	0.802935	0.0470056	0.245648	2236.88	1754.39
GSM387926	GSE15459	3.23	0	NA	NA	-0.212861	0.823008	1.00665	0.264331	-1130.75	-737.28
GSM387927	GSE15459	39.4	1	NA	NA	1.10732	-0.150433	0.558002	0.203711	1073.07	1506.81
GSM387928	GSE15459	27.17	0	NA	NA	-1.17687	-0.195996	-1.97224	-0.472486	159.336	2699.62
GSM387929	GSE15459	11.53	1	NA	NA	0.789223	1.25545	1.12157	0.504078	2126.16	251.053
GSM387930	GSE15459	13.47	1	NA	NA	-1.05037	-1.33356	-0.197079	-0.429834	-688.411	1520.66
GSM387931	GSE15459	148.9	0	NA	NA	1.6388	1.27362	-1.72287	0.239733	2548.43	1489.96
GSM387932	GSE15459	26.53	1	NA	NA	-1.55355	-1.66616	-0.266916	-0.573919	-1696.88	-1504.24
GSM387933	GSE15459	13	0	NA	NA	-0.0394813	0.404644	-0.0148546	0.0696664	1907.67	1462.18
GSM387934	GSE15459	141.77	0	NA	NA	0.830175	-0.192279	1.4887	0.283468	1248.24	2853.16
GSM387935	GSE15459	5.07	1	NA	NA	-0.966935	-0.798125	-0.412939	-0.345239	-981.788	268.598
GSM387936	GSE15459	32.63	1	NA	NA	2.01163	0.467764	-0.245703	0.339886	2609.38	1141.88
GSM387938	GSE15459	6.4	1	NA	NA	-0.984263	-0.585567	0.338602	-0.20464	-1021.84	-1028.26
GSM387939	GSE15459	146.13	0	NA	NA	-1.1636	-0.909428	-1.8519	-0.590438	-1979.38	-10.488
GSM387940	GSE15459	3.27	1	NA	NA	0.935348	1.05676	0.626189	0.419237	1681.32	1384.69
GSM387941	GSE15459	19.67	1	NA	NA	-1.37126	0.411055	-0.0523164	-0.122277	-121.725	1672.01
GSM387942	GSE15459	0.33	0	NA	NA	0.223884	0.796576	0.480401	0.249214	158.396	-2252.61
GSM387943	GSE15459	6.97	0	NA	NA	-0.873957	1.57038	-0.564256	0.099528	337.847	-540.575
GSM387944	GSE15459	85.63	0	NA	NA	-1.02357	-1.24901	-0.326477	-0.427546	-1435.24	117.835
GSM387945	GSE15459	6.6	0	NA	NA	1.54889	-0.120847	0.690504	0.28978	1033.37	-162.127
GSM387946	GSE15459	14.6	1	NA	NA	0.0494351	0.00620992	0.141844	0.0275041	1700.95	2814.09
GSM387947	GSE15459	17.9	1	NA	NA	1.13261	0.833185	0.190381	0.344987	2145.43	2429.99
GSM387948	GSE15459	137.47	0	NA	NA	-0.374723	-0.176433	0.807387	0.0234666	-30.0675	265.995
GSM387949	GSE15459	2.6	0	NA	NA	-1.08895	-1.47625	-0.794836	-0.544022	-2149.35	-922.176
GSM387950	GSE15459	12.63	1	NA	NA	-0.154955	1.57902	0.0818967	0.290797	1369.67	2434
GSM387951	GSE15459	1.57	0	NA	NA	0.17005	-0.781703	1.13202	0.0290745	-2158.65	-631.172
GSM387952	GSE15459	133.63	0	NA	NA	-0.105596	-1.63491	-0.229469	-0.358382	-1197.7	-347.402
GSM387953	GSE15459	8.6	0	NA	NA	-0.0814453	0.231089	0.630533	0.118586	1207.36	2816.1
GSM387954	GSE15459	21.4	1	NA	NA	1.36025	0.0235883	1.73289	0.43283	1544.61	544.321
GSM387955	GSE15459	12.97	1	NA	NA	-0.000647348	-0.65732	0.194374	-0.0991076	-33.8265	-1239.08
GSM387956	GSE15459	12.87	0	NA	NA	0.044539	0.318184	-0.261129	0.0314469	543.77	25.1965
GSM387957	GSE15459	15.27	1	NA	NA	0.411825	0.153568	0.31868	0.130923	249.4	-1054.75
GSM387958	GSE15459	80.7	0	NA	NA	-2.17688	-1.95137	-3.49263	-1.15616	-2100.61	-2093.09
GSM387959	GSE15459	3.27	1	NA	NA	-0.227824	0.116455	-0.368967	-0.0602352	1011.11	2921.49
GSM387960	GSE15459	52.63	1	NA	NA	0.755271	1.4049	-1.1652	0.216065	1626.39	-810.369
GSM387961	GSE15459	20.27	1	NA	NA	0.0847682	0.513387	0.779624	0.216288	1581.15	1716.07
GSM387962	GSE15459	9	1	NA	NA	0.925524	0.186557	1.89617	0.424822	1996.17	1682.51
GSM387963	GSE15459	0.33	0	NA	NA	-0.129052	0.0398317	0.585921	0.0692611	409.98	2244.36
GSM387964	GSE15459	10.57	1	NA	NA	-1.25246	-1.41996	0.785533	-0.34091	-752.45	282.144
GSM387965	GSE15459	58.93	0	NA	NA	0.121104	-0.242986	0.541972	0.0445899	242.392	1367.92
GSM387966	GSE15459	30	0	NA	NA	-2.05722	-1.90827	-1.58124	-0.870455	-2812.98	-2390.3
GSM387967	GSE15459	138.37	0	NA	NA	0.871571	0.649707	-0.609989	0.163976	1531.11	1486.35
GSM387968	GSE15459	15.33	1	NA	NA	-0.342747	-0.815348	-0.53557	-0.277104	-629.109	-1123.21
GSM387969	GSE15459	113.23	0	NA	NA	-1.15361	0.575301	-1.65047	-0.278056	917.303	3540.22
GSM387970	GSE15459	3.13	1	NA	NA	1.95908	-0.123315	0.17894	0.27749	1354.59	636.672
GSM387971	GSE15459	23.57	1	NA	NA	-0.998972	0.488122	1.57799	0.16727	-390.552	806.695
GSM387972	GSE15459	0.33	0	NA	NA	0.449919	0.421851	1.68722	0.374104	944.08	-2.15387
GSM387973	GSE15459	7.33	0	NA	NA	0.467766	0.305654	0.653395	0.213495	669.157	165.778
GSM387974	GSE15459	134.1	0	NA	NA	-0.282485	-0.0265213	-0.0388955	-0.0502565	440.497	2110.52
GSM387975	GSE15459	14.83	1	NA	NA	0.968309	0.977089	-0.459723	0.260636	121.715	509.323
GSM387976	GSE15459	123.83	0	NA	NA	0.688594	-0.405738	2.16694	0.31518	335.492	-704.434
GSM387977	GSE15459	45.8	1	NA	NA	-0.0519781	-0.406897	-0.501013	-0.15334	86.1009	1571.08
GSM387978	GSE15459	39.97	1	NA	NA	0.100348	2.10639	0.232828	0.448127	1417.69	113.52
GSM387979	GSE15459	6.63	1	NA	NA	-0.297074	0.366417	-0.990845	-0.107064	-70.3295	-1208.28
GSM387980	GSE15459	4.37	1	NA	NA	0.385042	1.23088	1.21403	0.454916	380.011	-1543.66
GSM387981	GSE15459	24.63	1	NA	NA	-0.260321	-0.320474	0.617501	-0.0137706	-472.568	-1880.77
GSM387982	GSE15459	75.53	0	NA	NA	-0.748323	-0.341914	0.327055	-0.126372	-296.419	531.89
GSM387983	GSE15459	56.9	1	NA	NA	1.31827	-0.0876293	1.18185	0.330542	1993.57	590.547
GSM387984	GSE15459	2.23	0	NA	NA	-0.321073	-1.40256	-0.657211	-0.402755	-1487.25	-1742.03
GSM387985	GSE15459	116.6	0	NA	NA	-0.199219	-1.80351	-0.686355	-0.466084	-888.108	-1011.05
GSM387986	GSE15459	1.47	0	NA	NA	-0.672998	-1.26011	-0.140539	-0.354812	-1415.71	-1860.62
GSM387987	GSE15459	7.73	1	NA	NA	-0.229843	-0.870194	1.2894	-0.022835	-1608.35	-2424.96

## Sheet: Table S3 GSE26253
ID	Project_ID	OS_months	OS_event	RFS_months	RFS_event	VCAN	CLIP4	MATN3	Risk score
GSM644519	GSE26253	NA	NA	163.1	0	0.937777	1.74821	0.223075	0.496655
GSM644520	GSE26253	NA	NA	23.1	1	0.949131	0.48434	0.17628	0.250544
GSM644521	GSE26253	NA	NA	21.4	0	-0.623374	-0.369071	-0.257822	-0.19365
GSM644522	GSE26253	NA	NA	124.6	0	0.543946	0.41133	-0.992936	0.0199872
GSM644523	GSE26253	NA	NA	155.3	0	0.415488	1.45808	-0.881987	0.21685
GSM644524	GSE26253	NA	NA	9.1	1	-0.236277	-0.921578	2.47026	0.127431
GSM644525	GSE26253	NA	NA	152.1	0	-2.58717	-0.686905	-1.11648	-0.648709
GSM644526	GSE26253	NA	NA	133.1	0	0.201926	0.925436	0.756538	0.308365
GSM644527	GSE26253	NA	NA	66.8	0	-0.212216	-0.844072	-0.545555	-0.265518
GSM644528	GSE26253	NA	NA	98.7	0	-0.878221	-0.983011	-0.637364	-0.398611
GSM644529	GSE26253	NA	NA	3	1	0.46554	1.94684	-0.457627	0.3751
GSM644530	GSE26253	NA	NA	41.4	1	0.159559	0.695429	-0.457348	0.0929734
GSM644531	GSE26253	NA	NA	15.4	1	0.464598	1.81207	-0.509261	0.342192
GSM644532	GSE26253	NA	NA	15.3	1	0.354085	0.903348	-0.498024	0.154599
GSM644533	GSE26253	NA	NA	131.8	0	0.29148	-0.900474	-0.39514	-0.184655
GSM644534	GSE26253	NA	NA	38.2	0	0.0261755	1.33714	-0.976881	0.125845
GSM644535	GSE26253	NA	NA	80.9	0	0.205375	-0.947446	-0.75845	-0.255313
GSM644536	GSE26253	NA	NA	109.4	0	0.141391	0.780932	-0.940522	0.0408633
GSM644537	GSE26253	NA	NA	42.3	1	0.253801	-0.283151	-0.809456	-0.128582
GSM644538	GSE26253	NA	NA	35.1	1	1.21912	-1.01558	3.13796	0.406026
GSM644539	GSE26253	NA	NA	58	0	0.3001	2.62053	-0.537459	0.469496
GSM644540	GSE26253	NA	NA	9.2	1	0.0875927	0.459226	-0.650593	0.0113629
GSM644541	GSE26253	NA	NA	108.3	0	-1.12496	-0.671364	-0.885458	-0.407767
GSM644542	GSE26253	NA	NA	102.2	0	0.221801	0.205142	-1.10774	-0.0805264
GSM644543	GSE26253	NA	NA	15.8	1	0.0463607	0.738346	-0.762462	0.0435873
GSM644544	GSE26253	NA	NA	33.5	0	-0.0845202	2.07644	-1.04761	0.241741
GSM644545	GSE26253	NA	NA	48.8	1	-0.84152	-0.900883	-0.498591	-0.358828
GSM644546	GSE26253	NA	NA	38	1	-0.29184	-0.813501	0.252659	-0.162104
GSM644547	GSE26253	NA	NA	18.5	1	0.413634	0.83921	-0.215273	0.189308
GSM644548	GSE26253	NA	NA	102.9	0	-0.385814	0.324067	-1.03792	-0.134099
GSM644549	GSE26253	NA	NA	104.8	0	-0.766147	-0.49824	-1.13139	-0.357569
GSM644550	GSE26253	NA	NA	98.5	0	-0.974409	0.52911	-1.0459	-0.17915
GSM644551	GSE26253	NA	NA	98.8	0	0.745264	0.671983	0.349042	0.281139
GSM644552	GSE26253	NA	NA	94.6	0	0.0969606	-0.97248	0.492444	-0.104868
GSM644553	GSE26253	NA	NA	96.3	0	-0.0101476	0.819395	-0.241867	0.122057
GSM644554	GSE26253	NA	NA	92.9	0	-0.326296	1.58192	-0.66	0.166014
GSM644555	GSE26253	NA	NA	80.3	0	0.350722	0.880466	-0.240239	0.184899
GSM644556	GSE26253	NA	NA	12	1	0.156526	0.408284	-0.911668	-0.0242229
GSM644557	GSE26253	NA	NA	14.1	1	-1.01808	0.43321	-0.505125	-0.129905
GSM644558	GSE26253	NA	NA	7.1	1	0.275622	0.959251	-0.78811	0.114647
GSM644559	GSE26253	NA	NA	92.9	0	-0.176346	0.702106	-0.847951	-0.00643577
GSM644560	GSE26253	NA	NA	46.3	0	0.267629	-0.402152	-1.04961	-0.182092
GSM644561	GSE26253	NA	NA	89.6	0	-0.187736	0.734701	-0.659324	0.0238954
GSM644562	GSE26253	NA	NA	13	1	-0.141881	1.18841	-0.558722	0.130722
GSM644563	GSE26253	NA	NA	13.6	1	0.281091	1.17188	-0.706013	0.167214
GSM644564	GSE26253	NA	NA	73	1	-0.0709926	1.09335	-0.883979	0.0782374
GSM644565	GSE26253	NA	NA	28.2	1	0.195795	0.873658	-0.725384	0.0955817
GSM644566	GSE26253	NA	NA	47	1	0.757654	1.4849	-0.417461	0.333617
GSM644567	GSE26253	NA	NA	82.4	0	-0.628759	0.360358	-0.105111	-0.0343066
GSM644568	GSE26253	NA	NA	85.1	0	0.741563	1.14264	-0.837314	0.208753
GSM644569	GSE26253	NA	NA	40.1	1	-0.00791591	0.283039	-0.470104	-0.0111607
GSM644570	GSE26253	NA	NA	61.1	0	-0.00827309	0.522866	-1.07796	-0.0482853
GSM644571	GSE26253	NA	NA	45.3	1	-0.0206102	1.36654	-0.818298	0.146471
GSM644572	GSE26253	NA	NA	79.6	0	-0.0101476	0.415743	-1.0125	-0.0600816
GSM644573	GSE26253	NA	NA	36.6	1	0.525969	1.10794	-0.852727	0.169581
GSM644574	GSE26253	NA	NA	40.7	1	0.302882	-0.782288	-0.923765	-0.232545
GSM644575	GSE26253	NA	NA	73.6	0	0.32875	1.87231	-0.469843	0.339886
GSM644576	GSE26253	NA	NA	63.8	0	-0.418621	0.693254	-1.19005	-0.0889758
GSM644577	GSE26253	NA	NA	24	1	0.406165	1.70573	-1.03965	0.241329
GSM644578	GSE26253	NA	NA	71.2	0	0.708411	1.10829	-0.727025	0.212548
GSM644579	GSE26253	NA	NA	11.8	1	0.68635	1.36687	-1.14285	0.202119
GSM644580	GSE26253	NA	NA	64	0	-0.852976	-0.759153	-1.07301	-0.411692
GSM644581	GSE26253	NA	NA	65.9	0	0.273465	1.62637	-0.54376	0.27504
GSM644582	GSE26253	NA	NA	6.8	1	0.166149	1.37695	-0.820768	0.174495
GSM644583	GSE26253	NA	NA	12.4	1	0.169814	1.48824	-1.03965	0.166424
GSM644584	GSE26253	NA	NA	60.5	0	-0.834536	1.18354	-0.209256	0.0796245
GSM644585	GSE26253	NA	NA	64.6	0	-0.522897	1.27592	-1.0209	0.0306184
GSM644586	GSE26253	NA	NA	52.4	0	-0.445484	1.03051	-0.953098	0.00393383
GSM644587	GSE26253	NA	NA	58.5	0	0.0406558	-1.03044	0.66734	-0.100043
GSM644588	GSE26253	NA	NA	32.8	1	0.486886	1.82361	-0.777328	0.310999
GSM644589	GSE26253	NA	NA	58.1	0	-0.623374	1.52552	-1.15079	0.0463838
GSM644590	GSE26253	NA	NA	37.6	1	0.596521	1.61907	-0.748047	0.291415
GSM644591	GSE26253	NA	NA	58.1	0	0.0466776	1.05242	-0.449194	0.146312
GSM644592	GSE26253	NA	NA	26.1	1	0.43892	1.95302	-1.03097	0.294358
GSM644593	GSE26253	NA	NA	11.7	0	0.417041	1.1201	-0.940901	0.144501
GSM644594	GSE26253	NA	NA	167.6	0	-2.94453	-0.702129	-0.250637	-0.584038
GSM644595	GSE26253	NA	NA	7.6	1	-0.525384	-1.1168	-0.350222	-0.335189
GSM644596	GSE26253	NA	NA	57.4	0	-0.150873	1.7824	-0.237562	0.286658
GSM644597	GSE26253	NA	NA	158.6	0	0.279223	1.89407	1.25799	0.572603
GSM644598	GSE26253	NA	NA	96.2	0	-0.447291	-0.174139	-0.313012	-0.139087
GSM644599	GSE26253	NA	NA	14.8	1	-1.28321	-0.608184	1.44822	-0.0998992
GSM644600	GSE26253	NA	NA	151.8	0	-2.88303	-0.864977	-0.804486	-0.681956
GSM644601	GSE26253	NA	NA	11.8	1	0.464301	1.50357	0.524953	0.424238
GSM644602	GSE26253	NA	NA	7.9	1	-1.18966	2.38398	0.509544	0.356695
GSM644603	GSE26253	NA	NA	76.1	0	0.671385	-0.490645	0.769875	0.106075
GSM644604	GSE26253	NA	NA	11.3	1	-2.64794	-0.900259	-0.295063	-0.586046
GSM644605	GSE26253	NA	NA	86.3	0	-0.295685	-0.277652	-0.504306	-0.163523
GSM644606	GSE26253	NA	NA	41.9	0	0.298253	1.02977	-0.57313	0.160616
GSM644607	GSE26253	NA	NA	149.3	0	-2.51591	-0.934513	-0.449789	-0.595037
GSM644608	GSE26253	NA	NA	26.6	1	-2.46529	2.5967	1.01434	0.286003
GSM644609	GSE26253	NA	NA	117.2	0	-0.0558735	-0.491056	-0.827511	-0.214472
GSM644610	GSE26253	NA	NA	6.2	1	-0.208337	-0.549749	-0.0432384	-0.140289
GSM644611	GSE26253	NA	NA	120.3	0	0.396941	0.028237	-0.73582	-0.0388704
GSM644612	GSE26253	NA	NA	121.5	0	-1.95358	-0.943549	0.129718	-0.438351
GSM644613	GSE26253	NA	NA	106.2	0	0.752604	-0.929672	1.13417	0.0833759
GSM644614	GSE26253	NA	NA	121	0	0.369579	-0.851741	-0.267107	-0.146867
GSM644615	GSE26253	NA	NA	19.8	0	-0.588339	1.66459	0.922434	0.360529
GSM644616	GSE26253	NA	NA	7.1	1	0.575578	2.14089	0.0949103	0.503019
GSM644617	GSE26253	NA	NA	6.6	1	0.470417	1.92415	-0.39333	0.380222
GSM644618	GSE26253	NA	NA	121.8	0	0.416106	-0.41708	1.18814	0.141096
GSM644619	GSE26253	NA	NA	73.2	0	0.0334369	0.871178	-0.891697	0.049508
GSM644620	GSE26253	NA	NA	116	0	0.0535953	1.15108	-1.1073	0.076408
GSM644621	GSE26253	NA	NA	65.3	0	-2.16076	-0.599945	0.177549	-0.395475
GSM644622	GSE26253	NA	NA	93.9	0	-0.324837	1.60213	-1.04848	0.117117
GSM644623	GSE26253	NA	NA	19.8	1	-0.102131	1.07028	-0.625817	0.104631
GSM644624	GSE26253	NA	NA	61.9	0	0.0990889	0.890148	-0.814184	0.0729684
GSM644625	GSE26253	NA	NA	60.3	0	-0.936999	0.566121	-1.0262	-0.164114
GSM644626	GSE26253	NA	NA	110.3	0	0.0699613	1.73241	-0.803478	0.231144
GSM644627	GSE26253	NA	NA	7.5	0	-2.83549	-0.969897	0.159425	-0.563868
GSM644628	GSE26253	NA	NA	102.7	0	0.271932	1.92655	-1.0209	0.267095
GSM644629	GSE26253	NA	NA	23.7	1	-2.46755	0.992594	-0.73807	-0.259528
GSM644630	GSE26253	NA	NA	13.9	1	0.633084	-1.02613	0.613385	-0.0229191
GSM644631	GSE26253	NA	NA	13.6	1	-0.239104	1.71676	1.80478	0.540096
GSM644632	GSE26253	NA	NA	6	1	0.69732	1.10082	-0.736618	0.208248
GSM644633	GSE26253	NA	NA	49.4	1	-1.53774	-0.58764	1.04333	-0.187117
GSM644634	GSE26253	NA	NA	101	0	-0.54321	-0.32357	-0.837886	-0.252721
GSM644635	GSE26253	NA	NA	97.5	0	0.132729	-0.228922	1.40012	0.165909
GSM644636	GSE26253	NA	NA	12.5	1	-0.146818	1.94949	-0.350538	0.303733
GSM644637	GSE26253	NA	NA	85.1	0	-0.0825442	0.27342	-1.01515	-0.0978415
GSM644638	GSE26253	NA	NA	48.6	1	0.425594	1.47154	-0.903455	0.217922
GSM644639	GSE26253	NA	NA	61.7	0	-0.484638	2.15298	-0.663382	0.252237
GSM644640	GSE26253	NA	NA	92	0	-1.40643	-0.824024	-0.831064	-0.469248
GSM644641	GSE26253	NA	NA	51.5	0	-2.82386	1.44297	-0.907204	-0.246902
GSM644642	GSE26253	NA	NA	27.9	1	0.0727599	0.599495	-0.168906	0.101721
GSM644643	GSE26253	NA	NA	20.5	1	-2.93034	-0.543757	-1.05659	-0.661669
GSM644644	GSE26253	NA	NA	84.1	0	-0.0634296	-0.305978	-0.868074	-0.185728
GSM644645	GSE26253	NA	NA	6.9	1	-0.523227	0.968905	-0.624697	0.0259626
GSM644646	GSE26253	NA	NA	20.5	1	0.256986	0.778083	-0.968133	0.0528783
GSM644647	GSE26253	NA	NA	78.2	0	0.211812	2.26117	-0.650358	0.373016
GSM644648	GSE26253	NA	NA	10	1	0.0784576	1.88753	-0.843653	0.256487
GSM644649	GSE26253	NA	NA	16.7	1	-0.971827	1.33467	-0.69578	0.0227674
GSM644650	GSE26253	NA	NA	74.3	0	-1.29435	0.872239	-0.970439	-0.148521
GSM644651	GSE26253	NA	NA	60.4	0	-2.48405	0.323395	-0.553614	-0.364495
GSM644652	GSE26253	NA	NA	60.2	0	-0.324437	-0.946243	-0.376179	-0.277783
GSM644653	GSE26253	NA	NA	78.9	0	-1.81222	0.797845	-1.08463	-0.251422
GSM644654	GSE26253	NA	NA	77.8	0	0.0482699	-0.612997	-0.0580813	-0.118154
GSM644655	GSE26253	NA	NA	9.6	1	-0.657848	1.30855	-0.839519	0.0425214
GSM644656	GSE26253	NA	NA	21	1	-0.363021	1.84322	-0.26581	0.264463
GSM644657	GSE26253	NA	NA	22.2	1	-0.656092	0.764221	-0.786523	-0.0539453
GSM644658	GSE26253	NA	NA	20.2	1	-0.471032	-0.647922	-0.176948	-0.214358
GSM644659	GSE26253	NA	NA	61.1	0	-0.874492	0.347362	-0.806971	-0.167173
GSM644660	GSE26253	NA	NA	11.6	1	-0.776061	-0.161244	-1.18258	-0.301598
GSM644661	GSE26253	NA	NA	67.2	0	0.16139	0.738346	-0.915957	0.0389046
GSM644662	GSE26253	NA	NA	60.4	0	0.359031	0.916076	-0.987135	0.0910474
GSM644663	GSE26253	NA	NA	61.3	0	-1.06665	-0.95747	-0.971057	-0.465834
GSM644664	GSE26253	NA	NA	57.4	0	-0.239421	-0.508557	-0.745422	-0.232541
GSM644665	GSE26253	NA	NA	28.8	1	-2.08047	-0.595867	-0.591775	-0.488241
GSM644666	GSE26253	NA	NA	12.9	1	0.235633	0.458879	-0.635791	0.0342194
GSM644667	GSE26253	NA	NA	18.8	1	0.417924	0.934507	-0.169241	0.214387
GSM644668	GSE26253	NA	NA	59.3	0	-0.00472717	0.698216	-0.882178	0.0123896
GSM644669	GSE26253	NA	NA	48.6	0	-0.342471	0.96564	-0.459629	0.0733675
GSM644670	GSE26253	NA	NA	6.6	1	-0.213299	1.80016	-1.2494	0.143289
GSM644671	GSE26253	NA	NA	7.3	1	-0.22282	1.78085	-0.942676	0.180074
GSM644672	GSE26253	NA	NA	48.4	0	0.890423	-0.666178	-0.304866	-0.0430323
GSM644673	GSE26253	NA	NA	16.1	1	0.154663	0.648669	1.0383	0.287255
GSM644674	GSE26253	NA	NA	38.1	1	0.46127	-0.564635	0.376267	0.00861528
GSM644675	GSE26253	NA	NA	57.3	0	0.850416	-1.00281	0.0558912	-0.0637794
GSM644676	GSE26253	NA	NA	112.2	0	-2.60521	-0.685606	-0.533725	-0.571561
GSM644677	GSE26253	NA	NA	36.8	0	0.525	-1.01015	1.81833	0.12914
GSM644678	GSE26253	NA	NA	92.4	0	-2.52994	-0.822411	-0.844188	-0.629381
GSM644679	GSE26253	NA	NA	118.7	0	-0.120598	0.0683504	-1.36928	-0.190652
GSM644680	GSE26253	NA	NA	21.6	1	0.561766	-0.98944	0.0459705	-0.103339
GSM644681	GSE26253	NA	NA	147.1	0	-0.0422134	-1.01212	-0.7155	-0.296769
GSM644682	GSE26253	NA	NA	143.2	0	0.497633	-0.496773	0.959811	0.106263
GSM644683	GSE26253	NA	NA	7.8	1	0.494888	-0.875266	1.2123	0.0680242
GSM644684	GSE26253	NA	NA	99.2	0	0.484032	-0.683042	-0.625369	-0.147333
GSM644685	GSE26253	NA	NA	130	0	-1.00532	-0.616222	0.966404	-0.127879
GSM644686	GSE26253	NA	NA	39.7	1	-2.35085	-1.07183	0.0194394	-0.533981
GSM644687	GSE26253	NA	NA	27.3	1	1.02692	-0.712361	2.14001	0.300734
GSM644688	GSE26253	NA	NA	127.8	0	-1.98355	-0.392687	1.12996	-0.201032
GSM644689	GSE26253	NA	NA	116.2	0	-0.64144	-0.410431	-0.712514	-0.266087
GSM644690	GSE26253	NA	NA	130.7	0	-0.0572105	-0.779427	0.600971	-0.0749798
GSM644691	GSE26253	NA	NA	111.7	0	-0.916133	-0.99142	-1.07864	-0.46573
GSM644692	GSE26253	NA	NA	88	0	0.711008	-1.03092	-0.257493	-0.131556
GSM644693	GSE26253	NA	NA	116.6	0	0.515099	0.00401333	1.8366	0.323887
GSM644694	GSE26253	NA	NA	125.7	0	0.0318722	-0.800281	-0.289776	-0.187818
GSM644695	GSE26253	NA	NA	77.9	0	-0.357798	-0.807044	-0.976042	-0.337694
GSM644696	GSE26253	NA	NA	114.2	0	0.62621	-0.956187	-0.366256	-0.144088
GSM644697	GSE26253	NA	NA	116.6	0	-0.23132	-0.473924	1.51694	0.0836445
GSM644698	GSE26253	NA	NA	109.7	0	0.56737	1.12854	0.940709	0.42386
GSM644699	GSE26253	NA	NA	16.1	1	-1.06426	-0.648955	-0.42087	-0.33158
GSM644700	GSE26253	NA	NA	65.8	0	-2.48307	-0.580848	-0.13384	-0.479794
GSM644701	GSE26253	NA	NA	97.5	0	0.123082	-0.946752	-0.461857	-0.226367
GSM644702	GSE26253	NA	NA	21.9	1	-2.55911	-0.895383	2.92416	-0.133695
GSM644703	GSE26253	NA	NA	49.6	1	0.112819	-0.911475	0.164391	-0.135704
GSM644704	GSE26253	NA	NA	114.9	0	0.85182	-0.966766	0.293967	-0.0242419
GSM644705	GSE26253	NA	NA	6.2	1	-1.78871	-0.439179	-0.25969	-0.371849
GSM644706	GSE26253	NA	NA	84.5	0	0.114018	1.00766	-0.868445	0.0901183
GSM644707	GSE26253	NA	NA	12.3	1	0.140452	-0.958667	-0.898975	-0.285782
GSM644708	GSE26253	NA	NA	66.9	0	-2.56649	-0.919241	-0.101736	-0.551813
GSM644709	GSE26253	NA	NA	74.9	0	0.543318	-0.681491	0.503686	0.0152587
GSM644710	GSE26253	NA	NA	71.3	0	0.516975	1.3089	0.867426	0.441193
GSM644711	GSE26253	NA	NA	25.7	1	-0.106786	2.02141	1.52068	0.578224
GSM644712	GSE26253	NA	NA	15.9	1	-0.0136373	0.651166	-0.228453	0.0912695
GSM644713	GSE26253	NA	NA	19.4	0	-0.262801	-0.614261	-0.749454	-0.256576
GSM644714	GSE26253	NA	NA	15.8	0	-2.80654	-0.894181	-0.647149	-0.655281
GSM644715	GSE26253	NA	NA	75	0	-2.82627	-0.929263	-0.940522	-0.704762
GSM644716	GSE26253	NA	NA	62.2	1	-0.358813	-0.684066	0.0377287	-0.176147
GSM644717	GSE26253	NA	NA	25.5	1	1.09073	0.596658	0.987788	0.402619
GSM644718	GSE26253	NA	NA	70.8	0	-2.60329	-0.527302	-1.10514	-0.618962
GSM644719	GSE26253	NA	NA	70.1	0	0.85078	0.515002	0.422783	0.276116
GSM644720	GSE26253	NA	NA	60.9	0	-2.40584	-0.256559	-0.973708	-0.521465
GSM644721	GSE26253	NA	NA	62	0	-2.62811	-0.0832591	-0.398817	-0.441385
GSM644722	GSE26253	NA	NA	44	0	0.375412	0.10688	-0.301713	0.0322882
GSM644723	GSE26253	NA	NA	68.4	0	-0.090567	-0.71328	-0.722697	-0.247515
GSM644724	GSE26253	NA	NA	65.1	0	0.0802791	0.769146	-0.571826	0.0802477
GSM644725	GSE26253	NA	NA	11	1	0.620552	-1.01664	-0.115765	-0.122282
GSM644726	GSE26253	NA	NA	5.7	1	0.886092	0.716611	-0.689419	0.167973
GSM644727	GSE26253	NA	NA	12.4	1	-2.7242	1.27628	-0.940522	-0.2692
GSM644728	GSE26253	NA	NA	61.1	0	0.408662	-0.790927	0.381258	-0.0413434
GSM644729	GSE26253	NA	NA	58.6	0	0.943731	-0.875381	-0.636896	-0.120718
GSM644730	GSE26253	NA	NA	12.7	1	0.635633	-0.695069	1.82021	0.205183
GSM644731	GSE26253	NA	NA	53.8	0	-0.660642	-1.01846	0.232882	-0.256015
GSM644732	GSE26253	NA	NA	49.3	0	0.253801	-0.927822	-0.872798	-0.260317
GSM644733	GSE26253	NA	NA	45.5	0	-0.503973	-0.682002	0.578015	-0.122594
GSM644734	GSE26253	NA	NA	5	1	0.539472	-0.90819	0.482509	-0.0314595
GSM644735	GSE26253	NA	NA	90.1	0	0.148497	-0.997492	0.569603	-0.0918479
GSM644736	GSE26253	NA	NA	106.6	0	-0.15461	-0.604033	-1.14948	-0.293881
GSM644737	GSE26253	NA	NA	41.4	0	-0.585453	-0.799072	-0.245583	-0.268735
GSM644738	GSE26253	NA	NA	123.6	0	0.233489	-0.603273	0.762478	0.0217247
GSM644739	GSE26253	NA	NA	115.1	0	0.0554461	-0.976588	-0.0124554	-0.180348
GSM644740	GSE26253	NA	NA	8.3	1	1.00381	-0.924551	1.69059	0.195683
GSM644741	GSE26253	NA	NA	3.8	1	1.10822	1.18983	2.54371	0.730474
GSM644742	GSE26253	NA	NA	31.1	1	0.843708	-0.873442	2.23447	0.256981
GSM644743	GSE26253	NA	NA	56.7	0	1.01698	-0.217428	1.34294	0.285174
GSM644744	GSE26253	NA	NA	51.5	1	0.863105	-0.804105	-0.597078	-0.113064
GSM644745	GSE26253	NA	NA	31.9	0	0.811941	1.27235	-0.763259	0.253554
GSM644746	GSE26253	NA	NA	9.6	1	1.06347	-1.1311	0.121001	-0.0493145
GSM644747	GSE26253	NA	NA	25	1	1.29561	-0.697185	2.35232	0.370516
GSM644748	GSE26253	NA	NA	46.2	1	0.822963	-0.279844	0.754425	0.165625
GSM644749	GSE26253	NA	NA	145.8	0	0.506696	-0.248499	0.607952	0.106982
GSM644750	GSE26253	NA	NA	36.8	1	0.823689	-0.120621	-0.437366	0.0336543
GSM644751	GSE26253	NA	NA	117.1	0	0.938949	-0.774928	0.780518	0.0910245
GSM644752	GSE26253	NA	NA	16.5	1	0.302882	-0.86416	1.06898	0.0234923
GSM644753	GSE26253	NA	NA	29.4	1	0.93423	-0.848171	1.06166	0.1147
GSM644754	GSE26253	NA	NA	15.6	1	1.25863	-0.367826	-0.0262211	0.10392
GSM644755	GSE26253	NA	NA	26	0	-0.564736	0.0876485	0.0892437	-0.0508433
GSM644756	GSE26253	NA	NA	74.4	0	-1.53411	-0.94005	4.01747	0.151567
GSM644757	GSE26253	NA	NA	74.6	1	0.963464	-0.987655	0.98561	0.0818262
GSM644758	GSE26253	NA	NA	122.2	0	0.489002	-0.927822	1.57911	0.107164
GSM644759	GSE26253	NA	NA	14.8	0	1.28081	-0.857235	1.2123	0.182448
GSM644760	GSE26253	NA	NA	111.5	0	1.21273	-0.758108	0.473378	0.0910249
GSM644761	GSE26253	NA	NA	80.5	0	0.691351	-0.986358	2.14523	0.20174
GSM644762	GSE26253	NA	NA	112.6	0	0.778236	-0.936446	0.482004	-0.00320813
GSM644763	GSE26253	NA	NA	113	0	0.84025	-0.657956	3.58628	0.481933
GSM644764	GSE26253	NA	NA	20.3	1	1.0143	-1.03351	3.0317	0.359192
GSM644765	GSE26253	NA	NA	62.5	0	-2.5125	2.3827	0.995455	0.235897
GSM644766	GSE26253	NA	NA	46.4	0	0.682801	-0.370035	0.336784	0.071674
GSM644767	GSE26253	NA	NA	101.8	0	0.873306	-0.981421	-0.197328	-0.0909846
GSM644768	GSE26253	NA	NA	23.3	1	0.681135	-0.672347	1.72992	0.203638
GSM644769	GSE26253	NA	NA	57.6	0	-2.73767	-0.91115	0.772455	-0.455262
GSM644770	GSE26253	NA	NA	21.3	1	0.680502	0.283039	-0.729355	0.0507069
GSM644771	GSE26253	NA	NA	98.5	0	0.537589	0.692217	0.911296	0.332329
GSM644772	GSE26253	NA	NA	78.2	1	0.807219	0.786324	-0.108484	0.249346
GSM644773	GSE26253	NA	NA	96.9	0	0.717387	-0.942271	0.0941047	-0.0657952
GSM644774	GSE26253	NA	NA	69.2	0	0.720089	-0.637144	-0.410985	-0.0760084
GSM644775	GSE26253	NA	NA	59.9	0	0.776171	-0.69213	0.37811	0.0289886
GSM644776	GSE26253	NA	NA	30.3	1	0.762733	1.48998	-0.784494	0.285267
GSM644777	GSE26253	NA	NA	26	1	1.02571	-0.905319	1.34777	0.155711
GSM644778	GSE26253	NA	NA	87.3	0	0.796598	1.41244	0.287659	0.421409
GSM644779	GSE26253	NA	NA	75.2	0	0.564583	-0.848419	0.0823034	-0.0710604
GSM644780	GSE26253	NA	NA	88.3	0	1.26594	-1.04004	2.53417	0.325651
GSM644781	GSE26253	NA	NA	66.9	0	0.968365	-0.772204	2.83484	0.375764
GSM644782	GSE26253	NA	NA	18.4	1	1.14881	-0.997879	0.658246	0.0614173
GSM644783	GSE26253	NA	NA	13.7	0	0.98202	-1.03494	0.346327	-0.0117358
GSM644784	GSE26253	NA	NA	52.8	1	1.13706	0.304084	0.120171	0.235011
GSM644785	GSE26253	NA	NA	84.2	0	0.953546	-0.79202	-0.741952	-0.117736
GSM644786	GSE26253	NA	NA	73.5	1	1.28797	-0.894836	0.396071	0.0650019
GSM644787	GSE26253	NA	NA	36.7	0	1.07198	-0.478889	1.25444	0.230949
GSM644788	GSE26253	NA	NA	72.7	0	0.957253	-1.00605	-0.937078	-0.184684
GSM644789	GSE26253	NA	NA	20.3	1	-1.28288	-0.705304	-0.362991	-0.365321
GSM644790	GSE26253	NA	NA	80	0	1.1772	1.50465	2.08277	0.737489
GSM644791	GSE26253	NA	NA	80	0	0.873306	-1.00243	-0.886023	-0.188885
GSM644792	GSE26253	NA	NA	68.4	0	-0.282771	-0.937769	-0.051691	-0.226044
GSM644793	GSE26253	NA	NA	14.2	1	0.527252	-0.812695	-0.234129	-0.11265
GSM644794	GSE26253	NA	NA	73.5	0	0.709087	-1.14623	-0.141676	-0.138057
GSM644795	GSE26253	NA	NA	9.4	1	0.779564	0.464806	0.39886	0.253213
GSM644796	GSE26253	NA	NA	72.5	0	-0.901838	-0.981828	-0.559894	-0.391159
GSM644797	GSE26253	NA	NA	62.8	0	0.295133	-0.960398	0.352577	-0.0936454
GSM644798	GSE26253	NA	NA	8.1	1	1.07363	0.589564	-0.0696163	0.254693
GSM644799	GSE26253	NA	NA	66.4	0	1.12791	-0.921261	-0.624261	-0.101747
GSM644800	GSE26253	NA	NA	59.2	0	0.738922	-0.933325	-0.922405	-0.199627
GSM644801	GSE26253	NA	NA	6.4	1	0.259712	-0.054998	1.09073	0.174871
GSM644802	GSE26253	NA	NA	1.9	1	0.505429	0.784499	0.33808	0.267262
GSM644803	GSE26253	NA	NA	62	0	0.802715	0.851888	-0.485585	0.20982
GSM644804	GSE26253	NA	NA	61.9	0	0.435809	-0.845794	-0.988685	-0.234751
GSM644805	GSE26253	NA	NA	29.2	0	0.635633	-0.752395	-0.785081	-0.160942
GSM644806	GSE26253	NA	NA	14.9	1	0.513238	-0.925694	1.25918	0.0673768
GSM644807	GSE26253	NA	NA	4.6	1	0.710038	-0.945245	2.63844	0.279468
GSM644808	GSE26253	NA	NA	49	0	0.808188	-0.855533	-1.03908	-0.190898
GSM644809	GSE26253	NA	NA	51.5	0	-2.29403	-1.1168	1.03205	-0.396494
GSM644810	GSE26253	NA	NA	12.6	0	0.64766	-1.12342	0.196783	-0.096234
GSM644811	GSE26253	NA	NA	43.8	0	0.759314	-0.987655	1.51694	0.125435
GSM644812	GSE26253	NA	NA	36.7	0	0.738922	0.315822	-0.370738	0.114107
GSM644813	GSE26253	NA	NA	19.8	1	1.25293	2.32514	1.33281	0.802612
GSM644814	GSE26253	NA	NA	122	0	-1.64199	-0.945754	4.37938	0.184585
GSM644815	GSE26253	NA	NA	24.3	1	0.53035	-0.513669	0.615991	0.0607838
GSM644816	GSE26253	NA	NA	130.6	0	1.11672	-0.872503	-0.130533	-0.026708
GSM644817	GSE26253	NA	NA	11.9	1	1.33151	1.2377	0.2576	0.45948
GSM644818	GSE26253	NA	NA	127.3	0	1.06572	-0.307149	-0.280854	0.0535519
GSM644819	GSE26253	NA	NA	9.8	1	0.629176	2.97225	-0.935011	0.528927
GSM644820	GSE26253	NA	NA	124.9	0	0.800368	-0.202182	-0.924729	-0.051655
GSM644821	GSE26253	NA	NA	74.8	0	0.707453	-0.593134	-0.952486	-0.143212
GSM644822	GSE26253	NA	NA	13.1	1	0.510114	-0.686905	1.38667	0.129913
GSM644823	GSE26253	NA	NA	6.1	1	1.06309	-0.871159	1.33454	0.16571
GSM644824	GSE26253	NA	NA	25	1	0.999628	-1.06191	1.38667	0.127431
GSM644825	GSE26253	NA	NA	102.5	0	0.907875	-0.975367	1.02018	0.0810363
GSM644826	GSE26253	NA	NA	52	0	0.67857	0.553144	2.8733	0.59316
GSM644827	GSE26253	NA	NA	90.8	1	0.488699	-0.868895	2.9477	0.304953
GSM644828	GSE26253	NA	NA	17.5	1	0.826508	-0.703561	0.381721	0.0344064
GSM644829	GSE26253	NA	NA	78.6	0	1.17429	-0.395054	2.01368	0.364911
GSM644830	GSE26253	NA	NA	16.2	1	1.15208	1.14795	0.527831	0.453845
GSM644831	GSE26253	NA	NA	104	0	-0.510399	-0.820857	-0.540667	-0.302525
GSM644832	GSE26253	NA	NA	94.2	0	0.346677	0.0031179	-0.566275	-0.0276507
GSM644833	GSE26253	NA	NA	98.5	0	0.734002	-0.193129	2.29767	0.380011
GSM644834	GSE26253	NA	NA	14.3	1	1.17343	-0.510648	0.865728	0.186217
GSM644835	GSE26253	NA	NA	59.5	1	0.924456	1.22565	-0.812617	0.253797
GSM644836	GSE26253	NA	NA	11.9	1	1.09584	-0.453051	1.1535	0.22549
GSM644837	GSE26253	NA	NA	61.9	0	0.970196	-0.689888	1.27328	0.178853
GSM644838	GSE26253	NA	NA	16.3	1	1.07397	0.999365	0.225226	0.373189
GSM644839	GSE26253	NA	NA	82.3	0	0.95836	1.43848	0.0673084	0.419183
GSM644840	GSE26253	NA	NA	28.2	0	0.652905	-0.966178	1.33933	0.0902959
GSM644841	GSE26253	NA	NA	88.9	0	0.00719862	-0.701663	0.452901	-0.0712222
GSM644842	GSE26253	NA	NA	85.4	0	0.711008	-0.959152	-0.850493	-0.198696
GSM644843	GSE26253	NA	NA	85.4	0	0.191791	-0.99132	0.0479877	-0.155668
GSM644844	GSE26253	NA	NA	19.1	1	0.455756	-0.998394	-0.229161	-0.157528
GSM644845	GSE26253	NA	NA	87.9	0	1.14881	-0.718713	-0.00812497	0.0238778
GSM644846	GSE26253	NA	NA	57.6	1	-0.875988	0.453318	-0.436257	-0.0966122
GSM644847	GSE26253	NA	NA	9.1	0	0.491473	2.22609	-1.32184	0.314267
GSM644848	GSE26253	NA	NA	67.8	0	0.394545	-0.386921	2.64042	0.341799
GSM644849	GSE26253	NA	NA	29.5	1	0.734324	-1.04601	-0.86585	-0.214084
GSM644850	GSE26253	NA	NA	82.8	0	0.524703	-0.970866	-0.856094	-0.228005
GSM644851	GSE26253	NA	NA	18	1	0.737866	-0.511869	0.67266	0.0981563
GSM644852	GSE26253	NA	NA	36	0	0.881532	-1.03351	-0.0284915	-0.076751
GSM644853	GSE26253	NA	NA	79.5	0	0.640894	-0.818486	-0.894894	-0.18779
GSM644854	GSE26253	NA	NA	23	1	0.65422	1.04389	0.343685	0.338568
GSM644855	GSE26253	NA	NA	60.8	0	0.750952	1.932	-1.01199	0.336992
GSM644856	GSE26253	NA	NA	67.5	0	0.628846	-0.527692	-0.962333	-0.143158
GSM644857	GSE26253	NA	NA	9.9	1	0.611534	0.778444	0.889311	0.356238
GSM644858	GSE26253	NA	NA	25.1	1	0.277414	1.31405	2.47829	0.627957
GSM644859	GSE26253	NA	NA	61.9	0	0.690354	-0.385793	-0.941494	-0.104536
GSM644860	GSE26253	NA	NA	69.5	0	0.868372	1.11335	0.344124	0.382132
GSM644861	GSE26253	NA	NA	67.5	1	0.902144	-0.481882	1.08786	0.183684
GSM644862	GSE26253	NA	NA	61.5	0	0.668175	0.635413	0.639453	0.302862
GSM644863	GSE26253	NA	NA	61.1	0	0.728664	-0.818351	-0.398817	-0.10774
GSM644864	GSE26253	NA	NA	59.8	0	-2.59031	-0.777237	0.534293	-0.441351
GSM644865	GSE26253	NA	NA	63	0	0.815421	-0.907322	0.033769	-0.0535037
GSM644866	GSE26253	NA	NA	10.7	1	1.14764	1.38172	-0.6229	0.340979
GSM644867	GSE26253	NA	NA	61.1	0	1.04965	0.37039	-0.0935568	0.206193
GSM644868	GSE26253	NA	NA	12	1	0.601834	0.814297	0.729256	0.339894
GSM644869	GSE26253	NA	NA	39.2	0	-0.194207	-0.903078	-0.243207	-0.233023
GSM644870	GSE26253	NA	NA	11.1	0	-0.249332	-0.967251	-0.918447	-0.345117
GSM644871	GSE26253	NA	NA	51.3	0	0.664615	-0.331937	-0.665803	-0.060302
GSM644872	GSE26253	NA	NA	49.9	0	0.925156	-0.99142	0.404185	-0.00356793
GSM644873	GSE26253	NA	NA	39.7	0	0.952834	-0.957274	0.148997	-0.027929
GSM644874	GSE26253	NA	NA	23.3	1	-0.48108	-1.00143	1.14015	-0.10372
GSM644875	GSE26253	NA	NA	154.5	0	0.729663	-0.951862	0.409364	-0.0229138
GSM644876	GSE26253	NA	NA	73.7	0	-1.95149	-0.233314	0.370848	-0.269564
GSM644877	GSE26253	NA	NA	93.7	0	-0.888004	-1.01172	-0.168562	-0.341562
GSM644878	GSE26253	NA	NA	25.9	1	0.0040789	-0.92822	0.081468	-0.165561
GSM644879	GSE26253	NA	NA	19.4	0	-0.605403	-0.75426	-0.861962	-0.347026
GSM644880	GSE26253	NA	NA	15.8	1	-0.446195	-0.760508	1.75772	0.0314041
GSM644881	GSE26253	NA	NA	143.8	0	-2.45819	-0.714068	-0.838445	-0.597778
GSM644882	GSE26253	NA	NA	7.8	1	-0.16753	-0.90499	-0.39514	-0.250334
GSM644883	GSE26253	NA	NA	43.1	1	0.289063	-1.10346	-0.237562	-0.202274
GSM644884	GSE26253	NA	NA	119.1	0	0.294546	-0.9544	-1.01688	-0.279281
GSM644885	GSE26253	NA	NA	25.2	1	-2.76038	-0.567622	-0.409171	-0.553963
GSM644886	GSE26253	NA	NA	95.8	0	-0.22247	-0.703102	-0.0873265	-0.177578
GSM644887	GSE26253	NA	NA	30.4	1	0.0189364	-0.52711	-0.193901	-0.124412
GSM644888	GSE26253	NA	NA	6.3	1	0.829007	-0.783734	1.62383	0.188787
GSM644889	GSE26253	NA	NA	4.8	1	0.516638	-0.471451	-1.06435	-0.162172
GSM644890	GSE26253	NA	NA	17.7	1	0.729983	2.23508	0.62301	0.614804
GSM644891	GSE26253	NA	NA	87.1	1	-2.2139	-0.615694	0.914679	-0.305493
GSM644892	GSE26253	NA	NA	114.8	0	-0.198519	-0.570143	0.502361	-0.0684147
GSM644893	GSE26253	NA	NA	121.8	0	0.355639	-0.901807	-0.72087	-0.220256
GSM644894	GSE26253	NA	NA	101.1	0	-0.527938	-0.254033	0.686554	-0.0294598
GSM644895	GSE26253	NA	NA	116	1	0.207502	1.80131	0.347724	0.420667
GSM644896	GSE26253	NA	NA	4.2	1	0.70681	-0.380994	-0.32561	-0.0173326
GSM644897	GSE26253	NA	NA	51.8	0	0.721731	-0.757315	0.235054	-0.0106488
GSM644898	GSE26253	NA	NA	33.6	0	-0.220421	0.0803932	-0.938017	-0.143654
GSM644899	GSE26253	NA	NA	13.1	1	-0.0805891	1.25991	-0.241523	0.196273
GSM644900	GSE26253	NA	NA	27.4	1	-2.82237	-0.636293	3.65472	-0.0217998
GSM644901	GSE26253	NA	NA	6.4	1	-2.92515	-0.112509	-0.838258	-0.548824
GSM644902	GSE26253	NA	NA	55.2	0	0.311694	-0.963371	-0.737047	-0.240423
GSM644903	GSE26253	NA	NA	103.1	0	0.959472	-0.893111	0.186332	-0.00964985
GSM644904	GSE26253	NA	NA	16.3	1	0.660326	-0.983011	1.26511	0.0780111
GSM644905	GSE26253	NA	NA	28.6	1	0.0432176	-0.915946	-0.40702	-0.224286
GSM644906	GSE26253	NA	NA	63.5	1	0.761355	0.891971	-0.600032	0.19603
GSM644907	GSE26253	NA	NA	47.9	1	-0.144808	0.00401333	-0.780364	-0.126069
GSM644908	GSE26253	NA	NA	70.6	1	0.32784	-0.0525123	1.40203	0.227406
GSM644909	GSE26253	NA	NA	6.6	1	0.367735	-0.800281	0.0762717	-0.0904877
GSM644910	GSE26253	NA	NA	5.5	1	0.512901	-0.94168	-0.168207	-0.130319
GSM644911	GSE26253	NA	NA	41.3	1	0.125535	-0.931823	0.167058	-0.13743
GSM644912	GSE26253	NA	NA	91.1	0	0.346374	-0.131514	-0.58999	-0.0566345
GSM644913	GSE26253	NA	NA	85.1	0	-0.951861	-0.803837	-0.202381	-0.315495
GSM644914	GSE26253	NA	NA	74.9	0	-0.371471	0.622249	-0.753632	-0.0363796
GSM644915	GSE26253	NA	NA	82.4	0	0.16584	0.52353	0.0980999	0.13676
GSM644916	GSE26253	NA	NA	83.5	0	-0.293944	1.57971	-0.47067	0.195971
GSM644917	GSE26253	NA	NA	87.8	0	0.0040789	-0.61498	0.0427989	-0.11102
GSM644918	GSE26253	NA	NA	17.5	1	0.782906	-0.979979	1.21472	0.08903
GSM644919	GSE26253	NA	NA	12.7	1	0.301021	0.403856	-0.0648935	0.110776
GSM644920	GSE26253	NA	NA	55.8	0	0.259712	-0.959902	-0.70285	-0.242439
GSM644921	GSE26253	NA	NA	6.8	1	0.562688	0.221239	-0.389967	0.0685386
GSM644922	GSE26253	NA	NA	62.1	0	-0.299848	1.48998	0.000756029	0.242273
GSM644923	GSE26253	NA	NA	85.6	0	0.474188	-0.816944	0.535779	-0.0159926
GSM644924	GSE26253	NA	NA	84.5	0	-0.666719	0.482736	-0.835853	-0.115921
GSM644925	GSE26253	NA	NA	24.9	1	0.93969	0.905855	0.314032	0.348479
GSM644926	GSE26253	NA	NA	82.4	0	0.0170518	-0.997687	-0.65621	-0.277562
GSM644927	GSE26253	NA	NA	79.8	0	0.377509	-0.860671	-1.0797	-0.258232
GSM644928	GSE26253	NA	NA	18.6	1	0.0289817	0.907688	0.0871842	0.189301
GSM644929	GSE26253	NA	NA	14.4	1	-0.145502	-0.820718	-0.438765	-0.237079
GSM644930	GSE26253	NA	NA	77.1	0	0.339629	-0.0793429	-0.70012	-0.0626389
GSM644931	GSE26253	NA	NA	30.2	1	0.541414	1.11225	-0.165402	0.266288
GSM644932	GSE26253	NA	NA	73.9	0	0.715712	0.899097	-0.0473374	0.266295
GSM644933	GSE26253	NA	NA	74.3	0	-0.217741	-0.888846	-0.0603294	-0.208697
GSM644934	GSE26253	NA	NA	74.2	0	-1.51143	-0.887503	-0.193901	-0.409332
GSM644935	GSE26253	NA	NA	17.7	1	0.497041	-0.910496	0.146093	-0.0837553
GSM644936	GSE26253	NA	NA	35.9	0	0.347592	-0.580645	-0.832211	-0.175246
GSM644937	GSE26253	NA	NA	17.9	1	0.0529821	-1.00465	-0.509261	-0.253784
GSM644938	GSE26253	NA	NA	61.6	0	-0.348136	-0.946958	-0.482177	-0.295717
GSM644939	GSE26253	NA	NA	31.3	1	0.0312658	-0.954295	-0.337041	-0.223756
GSM644940	GSE26253	NA	NA	60	0	0.57906	0.432531	0.40838	0.220035
GSM644941	GSE26253	NA	NA	61.1	0	0.30528	0.376205	-0.691938	0.0206129
GSM644942	GSE26253	NA	NA	44.1	1	0.378391	0.944435	-0.0477215	0.227267
GSM644943	GSE26253	NA	NA	21.6	1	0.161083	-0.980658	-0.49562	-0.232078
GSM644944	GSE26253	NA	NA	63	0	-0.0947423	-0.523475	-0.502133	-0.181792
GSM644945	GSE26253	NA	NA	5.3	1	-1.8783	0.115236	1.10769	-0.0922187
GSM644946	GSE26253	NA	NA	49.9	1	0.721058	0.728667	-0.696415	0.146017
GSM644947	GSE26253	NA	NA	50	0	-0.505746	-1.01643	-0.228453	-0.296649
GSM644948	GSE26253	NA	NA	54.4	0	-0.00532218	-0.657956	-0.69578	-0.221244
GSM644949	GSE26253	NA	NA	8.5	1	-2.82752	0.51082	0.778871	-0.195549
GSM644950	GSE26253	43.9	0	NA	NA	-0.477583	0.526968	0.461411	0.0960894

## Sheet: Table S3 GSE84437
ID	Project_ID	OS_months	OS_event	RFS_months	RFS_event	VCAN	CLIP4	MATN3	Risk score
GSM2235556	GSE84437	70	1	NA	NA	-0.567791	-0.6727	0.517679	-0.138055
GSM2235557	GSE84437	23	1	NA	NA	-0.328572	-0.574836	-0.0908082	-0.168543
GSM2235558	GSE84437	24	1	NA	NA	-1.10692	-0.437373	-1.0976	-0.389461
GSM2235559	GSE84437	59	1	NA	NA	-0.710679	-0.362614	-0.199542	-0.1968
GSM2235560	GSE84437	12	1	NA	NA	0.155411	0.643989	0.543161	0.218965
GSM2235561	GSE84437	85	0	NA	NA	0.0620397	-0.243148	-0.160174	-0.059505
GSM2235562	GSE84437	18	1	NA	NA	-1.23586	-1.13218	-0.742187	-0.491887
GSM2235563	GSE84437	14	1	NA	NA	-0.62938	-0.159742	-1.22052	-0.285771
GSM2235564	GSE84437	84	0	NA	NA	-1.97884	-1.03693	-1.43464	-0.673018
GSM2235565	GSE84437	65	1	NA	NA	0.496053	0.908291	-1.40013	0.052606
GSM2235566	GSE84437	11	1	NA	NA	0.171634	-2.04896	-0.854495	-0.483506
GSM2235567	GSE84437	43	1	NA	NA	-0.458606	-0.930606	-0.977672	-0.375745
GSM2235568	GSE84437	82	0	NA	NA	-0.776704	0.0432655	-1.50681	-0.30684
GSM2235569	GSE84437	82	0	NA	NA	-0.440896	-1.11703	-1.27389	-0.449224
GSM2235570	GSE84437	81	0	NA	NA	1.01489	-0.722188	-0.019498	0.00275336
GSM2235571	GSE84437	80	0	NA	NA	0.142907	-0.222734	-1.24684	-0.192333
GSM2235572	GSE84437	86	0	NA	NA	-1.10205	-0.868866	-1.33199	-0.50312
GSM2235573	GSE84437	82	0	NA	NA	-0.861665	0.85869	1.32223	0.222551
GSM2235574	GSE84437	11	1	NA	NA	-0.269471	1.45261	0.852305	0.355518
GSM2235575	GSE84437	86	0	NA	NA	-3.13501	-0.401857	-1.53053	-0.728086
GSM2235576	GSE84437	4	1	NA	NA	-2.52324	-0.853046	-0.352272	-0.567221
GSM2235577	GSE84437	19	1	NA	NA	-0.380993	1.20872	0.153739	0.197964
GSM2235578	GSE84437	21	1	NA	NA	-2.16652	-0.182672	-1.40597	-0.53249
GSM2235579	GSE84437	17	1	NA	NA	-0.295173	0.780064	1.19093	0.269632
GSM2235580	GSE84437	25	1	NA	NA	-0.153055	1.17397	0.325807	0.246973
GSM2235582	GSE84437	13	1	NA	NA	-1.51881	-0.386696	-0.64047	-0.375626
GSM2235584	GSE84437	57	1	NA	NA	-2.24064	-0.622052	-1.35492	-0.619898
GSM2235585	GSE84437	23	1	NA	NA	-1.46432	-0.0556815	0.344537	-0.170438
GSM2235586	GSE84437	77	0	NA	NA	-1.28647	2.28966	-0.705262	0.1594
GSM2235587	GSE84437	64	1	NA	NA	-1.82299	0.519118	-1.18536	-0.319898
GSM2235588	GSE84437	51	1	NA	NA	-1.17509	2.00464	1.25943	0.38855
GSM2235589	GSE84437	77	0	NA	NA	-1.05656	-1.39333	-0.921723	-0.540912
GSM2235593	GSE84437	77	0	NA	NA	-1.64342	-0.842335	-1.30362	-0.570634
GSM2235595	GSE84437	15	1	NA	NA	-0.381412	-0.830443	-1.24763	-0.382522
GSM2235596	GSE84437	75	0	NA	NA	-1.09603	-0.832276	-0.582634	-0.393124
GSM2235597	GSE84437	84	0	NA	NA	-2.24747	-2.02573	-1.21338	-0.869598
GSM2235598	GSE84437	21	1	NA	NA	-0.300312	0.391605	-1.55469	-0.179581
GSM2235599	GSE84437	80	0	NA	NA	-0.596718	-0.175681	-0.291955	-0.157611
GSM2235600	GSE84437	74	0	NA	NA	0.764665	-0.317625	0.551916	0.12257
GSM2235601	GSE84437	74	0	NA	NA	-0.0333526	0.502413	1.40353	0.282569
GSM2235602	GSE84437	82	0	NA	NA	0.138447	-0.0423917	-1.07166	-0.134645
GSM2235603	GSE84437	80	0	NA	NA	-0.34699	-1.54816	-0.424798	-0.402533
GSM2235604	GSE84437	74	0	NA	NA	-0.174436	-1.41318	-0.50261	-0.362999
GSM2235605	GSE84437	67	1	NA	NA	0.479529	-0.0820538	-1.32208	-0.128193
GSM2235606	GSE84437	73	0	NA	NA	0.893744	-0.103399	-0.82567	-0.00610208
GSM2235607	GSE84437	6	1	NA	NA	0.919858	-0.136781	1.30094	0.281132
GSM2235608	GSE84437	80	0	NA	NA	-1.81629	-1.96393	-1.34247	-0.81451
GSM2235609	GSE84437	8	1	NA	NA	0.172736	0.374501	-0.701385	0.00028323
GSM2235610	GSE84437	23	1	NA	NA	0.894393	0.851421	1.7125	0.522341
GSM2235611	GSE84437	8	1	NA	NA	-1.33322	-0.470217	-0.888085	-0.399125
GSM2235612	GSE84437	29	1	NA	NA	-0.0362193	1.39532	0.808975	0.371609
GSM2235613	GSE84437	83	0	NA	NA	-1.52886	-0.2951	-0.604312	-0.354625
GSM2235614	GSE84437	77	0	NA	NA	-0.390831	-0.491762	0.277775	-0.111222
GSM2235615	GSE84437	77	0	NA	NA	0.777252	-0.846144	-1.0841	-0.19961
GSM2235616	GSE84437	1	1	NA	NA	8.67414e-05	0.686929	-0.109086	0.11631
GSM2235617	GSE84437	71	0	NA	NA	-0.615422	-1.10258	-0.0075996	-0.298478
GSM2235618	GSE84437	71	0	NA	NA	-0.995098	-0.668554	-1.14585	-0.424391
GSM2235619	GSE84437	70	0	NA	NA	-0.848968	-0.957551	-1.37665	-0.490406
GSM2235620	GSE84437	71	0	NA	NA	-0.723449	-0.36635	-0.0364996	-0.177089
GSM2235621	GSE84437	33	1	NA	NA	-0.636872	-0.800419	-1.60659	-0.4618
GSM2235622	GSE84437	23	1	NA	NA	0.823531	-0.00615287	0.267147	0.151536
GSM2235623	GSE84437	21	1	NA	NA	-1.66439	-0.0602828	-1.18031	-0.407452
GSM2235624	GSE84437	77	0	NA	NA	-0.571632	-1.33189	-0.866933	-0.453234
GSM2235625	GSE84437	70	0	NA	NA	-0.37814	1.21571	-0.739404	0.0779398
GSM2235626	GSE84437	77	0	NA	NA	0.74481	0.773237	1.60011	0.470968
GSM2235627	GSE84437	70	0	NA	NA	-0.805566	0.433863	0.204522	-0.00302526
GSM2235628	GSE84437	74	0	NA	NA	1.63362	0.814075	1.12714	0.539795
GSM2235629	GSE84437	36	1	NA	NA	-0.290461	0.259089	0.459329	0.0710774
GSM2235630	GSE84437	70	0	NA	NA	0.847932	1.78677	0.181659	0.485686
GSM2235631	GSE84437	69	0	NA	NA	0.144932	1.03338	-0.065345	0.208882
GSM2235632	GSE84437	76	0	NA	NA	-0.98849	-0.289758	0.425924	-0.136848
GSM2235633	GSE84437	17	1	NA	NA	0.0927762	1.47151	2.37552	0.617939
GSM2235634	GSE84437	74	0	NA	NA	-0.481942	0.611242	-0.327793	0.00397365
GSM2235635	GSE84437	72	0	NA	NA	-1.23857	-1.15765	-1.45178	-0.593872
GSM2235636	GSE84437	69	0	NA	NA	-0.099979	2.18919	-0.442872	0.343531
GSM2235637	GSE84437	68	0	NA	NA	-2.27976	-0.79219	-1.57134	-0.687415
GSM2235695	GSE84437	121	0	NA	NA	-1.40707	-1.37323	-0.0741001	-0.471013
GSM2235696	GSE84437	108	0	NA	NA	-0.598091	-0.569662	-0.799854	-0.302278
GSM2235697	GSE84437	39	1	NA	NA	-1.23732	-0.532687	-0.0281966	-0.280283
GSM2235698	GSE84437	23	1	NA	NA	-0.68034	-0.604596	-0.993318	-0.346938
GSM2235699	GSE84437	23	1	NA	NA	1.38921	1.61251	2.64446	0.8646
GSM2235700	GSE84437	117	0	NA	NA	0.191035	-0.0803647	1.40476	0.203141
GSM2235701	GSE84437	108	0	NA	NA	-1.69977	-0.624247	-0.623391	-0.444212
GSM2235702	GSE84437	18	1	NA	NA	1.61359	1.3404	4.18506	1.05436
GSM2235703	GSE84437	43	1	NA	NA	-0.0612905	1.14079	0.649537	0.29773
GSM2235704	GSE84437	109	0	NA	NA	-1.27994	0.799018	-0.722458	-0.126661
GSM2235705	GSE84437	114	0	NA	NA	-1.58494	-1.32666	-0.587008	-0.557163
GSM2235706	GSE84437	2	1	NA	NA	-0.726687	-0.78241	-0.266925	-0.288406
GSM2235707	GSE84437	116	0	NA	NA	-0.0699319	-0.770425	-0.536365	-0.23011
GSM2235708	GSE84437	109	0	NA	NA	-0.0365085	-0.0633377	-1.16807	-0.176493
GSM2235709	GSE84437	108	0	NA	NA	-1.25066	0.640712	-1.18617	-0.215972
GSM2235710	GSE84437	13	1	NA	NA	0.593101	2.2514	2.44071	0.846399
GSM2235711	GSE84437	19	1	NA	NA	-0.28193	0.0452876	0.0326481	-0.0267127
GSM2235712	GSE84437	108	0	NA	NA	0.0443156	-1.07113	-0.696028	-0.293164
GSM2235713	GSE84437	116	1	NA	NA	-0.212062	1.95354	0.103615	0.357209
GSM2235714	GSE84437	46	1	NA	NA	-2.552	-1.16596	-0.344391	-0.629958
GSM2235715	GSE84437	118	0	NA	NA	0.36863	0.116835	0.581121	0.153588
GSM2235716	GSE84437	104	1	NA	NA	-0.479422	-0.912288	-0.305994	-0.283617
GSM2235717	GSE84437	3	1	NA	NA	1.02257	1.06731	0.935231	0.4757
GSM2235718	GSE84437	119	0	NA	NA	-0.237048	-0.371767	-0.410208	-0.160386
GSM2235719	GSE84437	1	1	NA	NA	1.06086	-0.429811	0.508416	0.137045
GSM2235720	GSE84437	119	0	NA	NA	1.37239	1.01029	0.0322753	0.391109
GSM2235721	GSE84437	119	0	NA	NA	0.802517	-0.0789694	1.17701	0.258706
GSM2235722	GSE84437	36	1	NA	NA	0.768678	0.827495	-0.607963	0.183672
GSM2235723	GSE84437	118	0	NA	NA	0.154168	-1.38011	-0.560568	-0.318184
GSM2235724	GSE84437	10	1	NA	NA	1.26774	0.0944375	1.35143	0.381291
GSM2235725	GSE84437	122	0	NA	NA	1.56336	1.62606	-0.215283	0.501908
GSM2235726	GSE84437	1	1	NA	NA	0.443517	1.60521	-1.5021	0.164363
GSM2235727	GSE84437	118	0	NA	NA	-0.368517	-0.743409	0.426657	-0.135826
GSM2235728	GSE84437	35	1	NA	NA	1.55222	0.380336	-0.383229	0.239568
GSM2235729	GSE84437	5	1	NA	NA	0.936586	1.07851	1.63877	0.56161
GSM2235730	GSE84437	49	1	NA	NA	-1.48769	-1.15426	-0.968184	-0.562475
GSM2235731	GSE84437	118	0	NA	NA	-1.6307	-1.44072	-1.26252	-0.677497
GSM2235732	GSE84437	118	0	NA	NA	0.531755	0.653786	-0.506602	0.130865
GSM2235733	GSE84437	144	0	NA	NA	2.14133	0.0438984	0.532515	0.383357
GSM2235734	GSE84437	144	0	NA	NA	-0.00121392	-0.760365	1.30919	0.033119
GSM2235735	GSE84437	145	0	NA	NA	-0.00685657	1.57153	-0.508709	0.229763
GSM2235736	GSE84437	9	1	NA	NA	-0.840173	0.975219	-0.531983	-0.00494805
GSM2235737	GSE84437	45	1	NA	NA	-0.179695	-0.34536	-0.795245	-0.199737
GSM2235738	GSE84437	153	0	NA	NA	0.345578	-0.423782	-0.557538	-0.108131
GSM2235739	GSE84437	14	1	NA	NA	-0.526599	-0.741822	-0.89745	-0.338361
GSM2235740	GSE84437	4	1	NA	NA	-2.16747	-0.772928	-0.575575	-0.532127
GSM2235741	GSE84437	127	0	NA	NA	1.65078	-0.581143	3.97238	0.663692
GSM2235742	GSE84437	3	1	NA	NA	0.471578	0.566303	-0.37428	0.123701
GSM2235743	GSE84437	4	1	NA	NA	0.0869611	-0.0262649	-0.703515	-0.0886457
GSM2235744	GSE84437	49	1	NA	NA	-0.0737467	0.424621	0.190036	0.0965751
GSM2235745	GSE84437	106	0	NA	NA	-1.44168	1.47604	-0.098013	0.0649077
GSM2235746	GSE84437	111	0	NA	NA	-1.60982	0.0389839	-0.563657	-0.296722
GSM2235747	GSE84437	12	1	NA	NA	-0.356887	-0.366829	-0.558118	-0.19653
GSM2235748	GSE84437	2	1	NA	NA	0.735485	0.724855	2.86278	0.632552
GSM2235749	GSE84437	39	1	NA	NA	-1.54282	-1.17499	-0.620152	-0.526772
GSM2235750	GSE84437	7	1	NA	NA	1.54866	-0.1219	1.53617	0.404836
GSM2235751	GSE84437	101	0	NA	NA	-1.31074	4.31636	-0.868494	0.520718
GSM2235752	GSE84437	149	0	NA	NA	-1.368	-0.327393	-0.813084	-0.366539
GSM2235753	GSE84437	31	1	NA	NA	0.104748	0.548107	0.531683	0.191937
GSM2235754	GSE84437	138	0	NA	NA	1.3694	0.63989	1.17206	0.475347
GSM2235755	GSE84437	87	1	NA	NA	0.871797	2.60549	-0.020664	0.617807
GSM2235756	GSE84437	140	0	NA	NA	1.43037	0.234101	0.160824	0.268609
GSM2235757	GSE84437	40	1	NA	NA	1.48481	0.699685	0.359803	0.392327
GSM2235758	GSE84437	13	1	NA	NA	-1.65896	-0.139366	-0.642124	-0.348414
GSM2235759	GSE84437	12	1	NA	NA	2.2911	1.1566	2.34484	0.864051
GSM2235760	GSE84437	20	1	NA	NA	1.60997	-0.562315	2.5094	0.462076
GSM2235761	GSE84437	134	0	NA	NA	1.12474	1.37096	0.0811691	0.431675
GSM2235762	GSE84437	39	1	NA	NA	-0.395323	-0.385742	0.961933	0.0016594
GSM2235763	GSE84437	109	1	NA	NA	-0.476727	-1.25742	-0.505112	-0.376285
GSM2235764	GSE84437	9	1	NA	NA	-2.4375	0.585407	-1.11868	-0.384924
GSM2235765	GSE84437	138	0	NA	NA	1.94978	-0.278699	2.90768	0.618515
GSM2235766	GSE84437	15	1	NA	NA	-0.286198	0.275273	-0.472903	-0.0523215
GSM2235767	GSE84437	18	1	NA	NA	0.866773	2.90247	-0.424675	0.618728
GSM2235768	GSE84437	144	0	NA	NA	1.42099	0.731512	-0.154488	0.319278
GSM2235769	GSE84437	22	1	NA	NA	-0.360168	-0.75474	-0.846368	-0.310362
GSM2235770	GSE84437	7	1	NA	NA	0.68996	-1.52898	-1.275	-0.36835
GSM2235771	GSE84437	143	0	NA	NA	1.50332	-0.412943	-0.803288	0.0239196
GSM2235772	GSE84437	60	1	NA	NA	2.00762	-0.395534	-0.30181	0.166823
GSM2235773	GSE84437	17	1	NA	NA	1.7966	-0.511388	0.475453	0.220868
GSM2235774	GSE84437	12	1	NA	NA	1.59583	-0.00317311	0.804644	0.334438
GSM2235775	GSE84437	120	0	NA	NA	1.47107	0.931116	0.109785	0.400494
GSM2235776	GSE84437	20	1	NA	NA	1.5044	0.575595	0.423569	0.380091
GSM2235777	GSE84437	115	1	NA	NA	1.37932	0.0244776	-0.146547	0.179468
GSM2235778	GSE84437	23	1	NA	NA	0.454141	-0.644432	0.419912	-0.0016784
GSM2235779	GSE84437	49	1	NA	NA	-0.554372	-1.39725	-0.298442	-0.385774
GSM2235780	GSE84437	0	1	NA	NA	0.466342	-0.674691	0.141331	-0.0437124
GSM2235781	GSE84437	115	0	NA	NA	0.877529	-0.672337	0.549726	0.0704772
GSM2235782	GSE84437	4	1	NA	NA	1.63368	0.520307	0.977158	0.463261
GSM2235783	GSE84437	75	1	NA	NA	0.987944	-0.538115	0.490487	0.103623
GSM2235784	GSE84437	103	1	NA	NA	-0.0580666	-1.17677	-1.42719	-0.427472
GSM2235785	GSE84437	114	0	NA	NA	-0.862928	-0.66456	-0.933296	-0.375988
GSM2235786	GSE84437	108	0	NA	NA	0.742761	1.1119	0.594248	0.398216
GSM2235787	GSE84437	25	1	NA	NA	1.55222	0.439387	0.15977	0.324871
GSM2235788	GSE84437	117	0	NA	NA	-0.0677573	0.414955	-0.000395871	0.0696136
GSM2235789	GSE84437	37	1	NA	NA	0.195671	0.308099	-0.687252	-0.00723088
GSM2235790	GSE84437	119	0	NA	NA	-0.503058	-0.327058	-1.00928	-0.271083
GSM2235791	GSE84437	25	1	NA	NA	1.26409	2.52343	1.74005	0.897573
GSM2235792	GSE84437	92	1	NA	NA	0.580013	1.03004	-0.228247	0.247473
GSM2235793	GSE84437	87	1	NA	NA	1.71435	1.61065	1.47119	0.750204
GSM2235794	GSE84437	121	0	NA	NA	0.914576	-0.303947	1.60864	0.290415
GSM2235795	GSE84437	121	0	NA	NA	1.49901	-0.805563	2.20558	0.35854
GSM2235796	GSE84437	44	1	NA	NA	1.01546	0.862142	-0.691637	0.213728
GSM2235797	GSE84437	115	0	NA	NA	-1.08764	-0.936102	-0.967392	-0.464219
GSM2235798	GSE84437	25	1	NA	NA	0.107247	-1.26279	-0.342065	-0.272619
GSM2235799	GSE84437	12	1	NA	NA	-0.889358	-0.975858	0.119695	-0.295608
GSM2235800	GSE84437	114	0	NA	NA	0.968442	0.225929	-0.0418101	0.174195
GSM2235801	GSE84437	113	0	NA	NA	-0.0913482	-0.0227648	-0.701549	-0.112888
GSM2235802	GSE84437	106	0	NA	NA	-0.744147	-0.344094	-0.128901	-0.188359
GSM2235803	GSE84437	107	0	NA	NA	0.446868	-0.318269	0.83387	0.11601
GSM2235804	GSE84437	114	0	NA	NA	0.596934	1.42636	0.15228	0.377417
GSM2235805	GSE84437	5	1	NA	NA	0.955621	1.2491	0.329977	0.418444
GSM2235806	GSE84437	101	1	NA	NA	0.424993	0.341044	-0.470131	0.0610426
GSM2235807	GSE84437	33	1	NA	NA	0.0297947	0.312653	-0.429839	0.00530852
GSM2235808	GSE84437	23	1	NA	NA	0.411178	-1.10286	-0.578174	-0.231352
GSM2235809	GSE84437	146	0	NA	NA	-0.865418	0.342146	-0.281255	-0.0952165
GSM2235810	GSE84437	7	1	NA	NA	0.311446	-0.675247	-0.136814	-0.103611
GSM2235811	GSE84437	12	1	NA	NA	0.539413	0.587013	1.00016	0.324613
GSM2235812	GSE84437	34	1	NA	NA	0.177658	-0.821289	0.769866	-0.0267822
GSM2235813	GSE84437	26	1	NA	NA	-0.967714	-1.28569	-0.83553	-0.496061
GSM2235814	GSE84437	113	0	NA	NA	0.0158449	0.628014	-0.155693	0.100931
GSM2235815	GSE84437	113	0	NA	NA	-1.31166	-1.09543	-0.315678	-0.437428
GSM2235816	GSE84437	4	1	NA	NA	0.297634	-0.843801	-1.03743	-0.260528
GSM2235817	GSE84437	55	1	NA	NA	0.339453	0.258525	0.35826	0.146141
GSM2235818	GSE84437	10	1	NA	NA	-0.0271371	-0.555228	-0.405857	-0.165183
GSM2235819	GSE84437	21	1	NA	NA	0.810987	0.00069796	0.836764	0.228729
GSM2235820	GSE84437	24	1	NA	NA	0.711292	0.177785	-0.14529	0.114582
GSM2235821	GSE84437	112	0	NA	NA	-0.0078215	-1.0237	-0.0321046	-0.200957
GSM2235822	GSE84437	112	0	NA	NA	0.585705	-0.178177	1.04929	0.191734
GSM2235823	GSE84437	9	1	NA	NA	0.37817	0.45248	0.589741	0.220202
GSM2235824	GSE84437	79	1	NA	NA	1.35569	0.784152	1.06826	0.486807
GSM2235825	GSE84437	23	1	NA	NA	1.53634	-0.163056	1.07132	0.331864
GSM2235826	GSE84437	11	1	NA	NA	1.63856	0.197747	1.92823	0.532017
GSM2235827	GSE84437	43	1	NA	NA	1.27985	0.835329	-0.367913	0.290076
GSM2235828	GSE84437	107	0	NA	NA	1.57475	0.213336	1.44475	0.46007
GSM2235829	GSE84437	109	0	NA	NA	0.277307	-1.107	-0.252875	-0.206698
GSM2235830	GSE84437	98	0	NA	NA	0.660048	-1.47575	0.299532	-0.147753
GSM2235831	GSE84437	39	1	NA	NA	0.823127	-0.118116	0.242929	0.126798
GSM2235837	GSE84437	113	0	NA	NA	1.03358	-0.444522	-0.348026	0.0136243
GSM2235838	GSE84437	4	1	NA	NA	0.848651	0.39208	0.691455	0.288972
GSM2235839	GSE84437	101	1	NA	NA	0.611757	0.68415	0.0795771	0.227873
GSM2235840	GSE84437	92	1	NA	NA	-1.09975	0.0226632	-1.00591	-0.288104
GSM2235841	GSE84437	16	1	NA	NA	0.660676	0.242994	0.187811	0.165298
GSM2235842	GSE84437	14	1	NA	NA	1.9669	0.928964	1.86242	0.709035
GSM2235843	GSE84437	13	1	NA	NA	-0.199226	-0.317302	-0.765634	-0.1931
GSM2235844	GSE84437	102	0	NA	NA	-0.778441	-1.21514	-0.546044	-0.416396
GSM2235845	GSE84437	31	1	NA	NA	0.694509	-1.77685	0.678662	-0.148697
GSM2235846	GSE84437	92	1	NA	NA	-0.46539	1.60012	1.10269	0.390156
GSM2235847	GSE84437	111	0	NA	NA	0.515531	-0.140421	-1.07659	-0.100787
GSM2235848	GSE84437	40	1	NA	NA	1.1542	0.917992	3.0061	0.748096
GSM2235849	GSE84437	1	1	NA	NA	0.997498	-0.0489817	1.40328	0.322813
GSM2235850	GSE84437	116	0	NA	NA	0.405487	-0.442419	-0.0874975	-0.0391496
GSM2235851	GSE84437	93	1	NA	NA	-0.440451	-1.21364	-0.589777	-0.374345
GSM2235852	GSE84437	48	1	NA	NA	-0.116651	-0.200782	-1.30721	-0.233023
GSM2235853	GSE84437	111	0	NA	NA	-0.370109	-1.26073	-0.725296	-0.391879
GSM2235854	GSE84437	111	0	NA	NA	0.72201	-0.950783	-0.0128904	-0.0813544
GSM2235855	GSE84437	110	0	NA	NA	-0.643923	-0.172507	-1.13422	-0.278496
GSM2235862	GSE84437	85	1	NA	NA	-0.0453001	-0.554682	0.442368	-0.0520053
GSM2235863	GSE84437	133	0	NA	NA	0.718728	0.417767	3.07811	0.600902
GSM2235864	GSE84437	12	1	NA	NA	-0.456927	-0.368364	0.188247	-0.109198
GSM2235865	GSE84437	33	1	NA	NA	-0.883355	-0.573339	0.0449191	-0.228094
GSM2235866	GSE84437	129	0	NA	NA	0.888679	0.00885359	2.84233	0.514676
GSM2235867	GSE84437	125	0	NA	NA	0.019623	0.125717	0.269228	0.0634805
GSM2235878	GSE84437	125	0	NA	NA	-0.0909444	-0.727864	1.1954	0.0111413
GSM2235879	GSE84437	6	1	NA	NA	1.51206	0.603353	1.40625	0.520443
GSM2235880	GSE84437	17	1	NA	NA	-0.0130234	-0.238948	-0.710724	-0.144359
GSM2235881	GSE84437	125	0	NA	NA	-0.168098	-0.536348	-0.851133	-0.242188
GSM2235882	GSE84437	13	1	NA	NA	0.145179	0.124174	0.574636	0.122552
GSM2235883	GSE84437	19	1	NA	NA	0.427302	-0.0765572	0.601522	0.127726
GSM2235884	GSE84437	126	0	NA	NA	0.883473	0.372234	-0.62315	0.110879
GSM2235885	GSE84437	124	0	NA	NA	1.46678	-0.219261	0.0568212	0.173003
GSM2235886	GSE84437	51	1	NA	NA	1.16622	1.9776	0.0628701	0.550877
GSM2235887	GSE84437	79	1	NA	NA	1.13159	-0.835978	1.15784	0.15801
GSM2235888	GSE84437	68	1	NA	NA	-0.177489	-1.19418	-0.703161	-0.348955
GSM2235889	GSE84437	93	1	NA	NA	-0.620333	-1.2851	0.194213	-0.306509
GSM2235899	GSE84437	34	1	NA	NA	0.736748	0.200786	0.435718	0.201778
GSM2235900	GSE84437	127	0	NA	NA	0.0780676	0.0258731	-0.530943	-0.056419
GSM2235901	GSE84437	58	1	NA	NA	0.688578	1.03354	2.7156	0.664806
GSM2235902	GSE84437	34	1	NA	NA	0.0630983	2.71648	2.32057	0.843986
GSM2235903	GSE84437	131	0	NA	NA	1.13569	-0.85335	0.381837	0.0494789
GSM2235904	GSE84437	21	1	NA	NA	1.58766	0.746036	1.28496	0.541828
GSM2235905	GSE84437	2	1	NA	NA	0.356027	1.17543	0.201289	0.302165
GSM2235906	GSE84437	120	1	NA	NA	0.11239	-0.960949	-0.517574	-0.238183
GSM2235907	GSE84437	123	0	NA	NA	0.0571913	-0.725005	0.205389	-0.102363
GSM2235908	GSE84437	123	0	NA	NA	0.427907	-0.259123	0.14949	0.031325
GSM2235909	GSE84437	18	1	NA	NA	0.969252	-0.91994	-0.136507	-0.0574045
GSM2235910	GSE84437	139	0	NA	NA	0.909554	0.619263	-0.13756	0.227933
GSM2235921	GSE84437	139	0	NA	NA	0.13346	-0.95559	-0.539703	-0.237202
GSM2235922	GSE84437	138	0	NA	NA	0.890932	-0.78241	0.987025	0.110968
GSM2235923	GSE84437	14	1	NA	NA	0.198179	-1.06291	-0.226401	-0.205844
GSM2235924	GSE84437	135	0	NA	NA	1.19255	-0.770425	0.0330307	0.0257909
GSM2235925	GSE84437	134	0	NA	NA	-0.211193	-1.1539	-1.25204	-0.42085
GSM2235926	GSE84437	140	0	NA	NA	1.58766	-2.03985e-06	1.83448	0.474288
GSM2235927	GSE84437	0	1	NA	NA	-0.895211	-0.476166	-0.394776	-0.271157
GSM2235928	GSE84437	132	0	NA	NA	1.20156	-0.660455	0.259167	0.0788904
GSM2235929	GSE84437	60	1	NA	NA	1.25753	1.54231	0.0184964	0.474602
GSM2235930	GSE84437	74	1	NA	NA	-0.0172585	-0.606467	-1.18455	-0.279732
GSM2235931	GSE84437	132	0	NA	NA	-0.199659	-0.524387	0.217494	-0.0986747
GSM2235932	GSE84437	59	0	NA	NA	-1.29331	-1.34273	-0.91379	-0.563599
GSM2235933	GSE84437	41	0	NA	NA	1.91945	1.53185	2.28372	0.874893
GSM2235934	GSE84437	47	0	NA	NA	0.564075	0.876511	-0.266553	0.210684
GSM2235935	GSE84437	19	1	NA	NA	-0.0964132	-0.00804152	1.91097	0.245373
GSM2235936	GSE84437	42	0	NA	NA	-0.974431	0.434697	-0.638473	-0.141637
GSM2235937	GSE84437	37	0	NA	NA	-0.947479	-1.17003	-0.396953	-0.411327
GSM2235938	GSE84437	92	0	NA	NA	-1.86535	-1.05715	-0.770071	-0.570253
GSM2235939	GSE84437	45	0	NA	NA	0.329582	0.406667	-0.474622	0.0594883
GSM2235940	GSE84437	33	1	NA	NA	0.175576	0.352707	-0.247332	0.0584238
GSM2235941	GSE84437	41	0	NA	NA	-0.148422	-0.177206	-0.208873	-0.0832717
GSM2235942	GSE84437	42	0	NA	NA	-0.803792	-0.744986	-0.513631	-0.325782
GSM2235943	GSE84437	127	0	NA	NA	0.866014	-0.0973742	1.59529	0.321182
GSM2235944	GSE84437	126	0	NA	NA	0.510257	1.11751	-0.20359	0.257687
GSM2235945	GSE84437	37	1	NA	NA	0.70242	-0.283965	1.40625	0.23668
GSM2235946	GSE84437	131	0	NA	NA	-0.686336	-0.0595169	-0.934734	-0.235715
GSM2235947	GSE84437	129	0	NA	NA	-0.780997	-0.780705	-0.891355	-0.380879
GSM2235948	GSE84437	132	0	NA	NA	1.77798	1.80372	-0.697405	0.500412
GSM2235949	GSE84437	132	0	NA	NA	0.0433449	-0.183478	0.325343	0.0154397
GSM2235950	GSE84437	128	0	NA	NA	0.509602	2.96931	-0.600425	0.557095
GSM2235951	GSE84437	5	1	NA	NA	0.780289	2.10496	0.708417	0.608705
GSM2235952	GSE84437	1	1	NA	NA	0.00790389	1.22975	-0.163721	0.213617
GSM2235953	GSE84437	10	1	NA	NA	-0.119701	-0.173154	0.473405	0.0145725
GSM2235954	GSE84437	149	0	NA	NA	0.658717	-0.431064	0.120129	0.027083
GSM2235955	GSE84437	149	0	NA	NA	1.0178	-0.116822	1.12154	0.274316
GSM2235956	GSE84437	135	1	NA	NA	0.133966	-1.35647	1.29884	-0.0630296
GSM2235957	GSE84437	148	0	NA	NA	0.16834	-0.0779271	-0.192379	-0.0173359
GSM2235958	GSE84437	152	0	NA	NA	0.70242	1.3404	0.0986543	0.368588
GSM2235959	GSE84437	144	0	NA	NA	1.45097	2.35416	0.346631	0.701674
GSM2235960	GSE84437	142	0	NA	NA	-0.721156	-0.927285	-0.924391	-0.404922
GSM2235961	GSE84437	141	0	NA	NA	1.79116	0.194061	0.676014	0.382147
GSM2235962	GSE84437	27	1	NA	NA	1.23614	-0.148223	-0.601312	0.0642758
GSM2235963	GSE84437	27	1	NA	NA	-0.599958	1.24343	-0.175974	0.128722
GSM2235964	GSE84437	22	1	NA	NA	0.252926	-0.0276725	0.326297	0.0749157
GSM2235965	GSE84437	63	1	NA	NA	-1.32649	-0.997972	-1.03177	-0.518538
GSM2235966	GSE84437	33	0	NA	NA	-0.844534	-0.260418	-0.256185	-0.203909
GSM2235967	GSE84437	10	1	NA	NA	-1.78905	0.822451	-0.0179539	-0.0980329
GSM2235968	GSE84437	59	0	NA	NA	0.929061	1.33281	-0.776121	0.279884
GSM2235969	GSE84437	64	0	NA	NA	-0.549665	-1.95129	-1.0806	-0.597535
GSM2235970	GSE84437	18	1	NA	NA	1.31115	0.115017	1.58452	0.423127
GSM2235971	GSE84437	63	0	NA	NA	1.0792	0.0958713	1.63726	0.393909
GSM2235972	GSE84437	57	0	NA	NA	-2.09716	-0.860401	-0.978134	-0.593782
GSM2235973	GSE84437	62	0	NA	NA	-1.72711	-0.932087	-1.26657	-0.59454
GSM2235974	GSE84437	12	1	NA	NA	-0.764098	-0.537253	-0.214551	-0.239736
GSM2235975	GSE84437	61	0	NA	NA	-1.70307	-0.410844	-1.39128	-0.508614
GSM2235976	GSE84437	55	0	NA	NA	-1.36671	-0.927285	-0.56668	-0.447313
GSM2235977	GSE84437	7	1	NA	NA	0.703093	1.49483	0.763317	0.488784
GSM2235978	GSE84437	34	0	NA	NA	-0.313542	0.142642	0.495129	0.050463
GSM2235979	GSE84437	42	0	NA	NA	-0.510991	-0.730429	-0.494161	-0.279001
GSM2235980	GSE84437	6	1	NA	NA	-0.328449	0.890555	2.12001	0.412693
GSM2235981	GSE84437	36	0	NA	NA	-0.229736	0.480613	0.143025	0.0788307
GSM2235982	GSE84437	37	0	NA	NA	0.486855	0.501954	-0.877815	0.0449245
GSM2235983	GSE84437	38	0	NA	NA	0.113309	0.00290556	-0.175184	-0.00732774
GSM2235984	GSE84437	8	1	NA	NA	-0.936454	-0.349467	1.60433	0.0197505
GSM2235985	GSE84437	35	0	NA	NA	-0.0703872	0.822451	-0.672296	0.0554535
GSM2235986	GSE84437	35	0	NA	NA	-0.959145	-0.384773	-0.950251	-0.338461
GSM2235987	GSE84437	35	0	NA	NA	0.626585	-0.355696	-0.33025	-0.024463
GSM2235988	GSE84437	70	0	NA	NA	-1.3185	-0.104356	-0.222209	-0.236406
GSM2235991	GSE84437	32	1	NA	NA	1.0194	-0.426782	2.55493	0.41077
GSM2235992	GSE84437	128	0	NA	NA	0.640833	-0.522369	-0.227854	-0.0403176
GSM2235993	GSE84437	126	0	NA	NA	-0.339578	0.179274	-0.412854	-0.070004
GSM2235994	GSE84437	123	0	NA	NA	-0.98234	2.51362	-0.569314	0.263644
GSM2235995	GSE84437	10	1	NA	NA	-0.360989	-1.41691	-0.365052	-0.371301
GSM2235996	GSE84437	6	1	NA	NA	0.214791	-1.94425	-0.480791	-0.406471
GSM2235997	GSE84437	128	0	NA	NA	0.480417	-1.25312	-0.590733	-0.251979
GSM2235998	GSE84437	122	0	NA	NA	0.655448	-1.28103	-0.271244	-0.189037
GSM2235999	GSE84437	95	1	NA	NA	0.55917	-1.25409	-0.18928	-0.186313
GSM2236000	GSE84437	122	0	NA	NA	0.519146	-0.976883	0.728931	-0.013852
GSM2236001	GSE84437	124	0	NA	NA	0.649098	-0.173495	-1.01384	-0.0796869
GSM2236002	GSE84437	129	0	NA	NA	-0.56503	-1.48337	0.0652124	-0.354148
GSM2236003	GSE84437	126	0	NA	NA	-0.133182	1.61396	0.133247	0.307545
GSM2236004	GSE84437	46	1	NA	NA	-0.510238	-0.517576	-0.328202	-0.215626
GSM2236005	GSE84437	9	1	NA	NA	1.01	0.46749	0.248077	0.26571
GSM2236006	GSE84437	24	1	NA	NA	-0.7927	-1.61741	-0.68037	-0.513536
GSM2236007	GSE84437	21	1	NA	NA	1.08009	1.75555	-0.498748	0.419747
GSM2236008	GSE84437	30	1	NA	NA	1.17939	0.220009	-0.630357	0.122615
GSM2236009	GSE84437	27	1	NA	NA	0.446305	0.0861337	-0.737188	-0.0210308
GSM2236010	GSE84437	38	1	NA	NA	-1.02401	-0.207364	-0.736586	-0.284616
GSM2236011	GSE84437	26	1	NA	NA	-0.186787	-0.0136717	-0.866019	-0.147051
GSM2236012	GSE84437	3	1	NA	NA	0.579437	1.24201	1.11212	0.470599
GSM2236013	GSE84437	53	1	NA	NA	0.587444	1.36287	0.607417	0.426001
GSM2236014	GSE84437	105	1	NA	NA	-0.763366	-1.99945	-0.88901	-0.610789
GSM2236015	GSE84437	110	0	NA	NA	-0.421009	1.50243	-0.106131	0.212969
GSM2236016	GSE84437	20	1	NA	NA	-1.30483	1.4114	0.328983	0.130102
GSM2236017	GSE84437	17	1	NA	NA	-1.00545	1.21737	-0.580289	0.0113658
GSM2236018	GSE84437	116	0	NA	NA	-0.128685	-1.05321	-0.177431	-0.243472
GSM2236019	GSE84437	92	1	NA	NA	0.563443	1.1295	1.679	0.52414
GSM2236020	GSE84437	109	0	NA	NA	-0.494883	-0.32325	-0.180222	-0.156177
GSM2236021	GSE84437	51	1	NA	NA	0.917582	2.21323	1.88677	0.809411
GSM2236022	GSE84437	104	0	NA	NA	0.541759	2.84335	0.822784	0.73161
GSM2236023	GSE84437	108	0	NA	NA	-0.943767	-0.534636	-0.85595	-0.35205
GSM2236024	GSE84437	103	0	NA	NA	-0.48738	0.498178	-0.405288	-0.0289487
GSM2236025	GSE84437	39	1	NA	NA	1.31602	-0.0259139	-0.404615	0.125725
GSM2236026	GSE84437	64	1	NA	NA	2.17589	0.292892	0.169951	0.386355
GSM2236027	GSE84437	124	0	NA	NA	1.22852	-1.23441	-0.940484	-0.190448
GSM2236028	GSE84437	95	1	NA	NA	-0.383043	-1.41729	-0.458717	-0.387257
GSM2236029	GSE84437	138	0	NA	NA	-2.00636	-0.582532	-0.675119	-0.486592
GSM2236030	GSE84437	138	0	NA	NA	0.0116331	-0.697386	-0.0800553	-0.142437
GSM2236031	GSE84437	134	0	NA	NA	0.572265	0.751023	-0.335153	0.178526
GSM2236032	GSE84437	134	0	NA	NA	-0.440049	-0.658277	-0.548801	-0.262655
GSM2236033	GSE84437	120	0	NA	NA	-0.873861	0.709986	0.497069	0.0799394
GSM2236034	GSE84437	122	0	NA	NA	0.129936	-0.149537	0.0676503	-0.000982962
GSM2236036	GSE84437	41	0	NA	NA	-1.14846	-0.681028	-0.358055	-0.34103
GSM2236037	GSE84437	41	0	NA	NA	0.162277	1.72824	2.23955	0.65824
GSM2236038	GSE84437	40	0	NA	NA	0.311446	0.301036	1.95455	0.367925
GSM2236039	GSE84437	42	0	NA	NA	-0.0375004	-0.428609	-0.516645	-0.157572
GSM2236040	GSE84437	37	0	NA	NA	-1.6501	-1.22729	-0.707393	-0.563802
GSM2236041	GSE84437	41	0	NA	NA	0.0688756	0.140496	0.12306	0.0533304
GSM2236042	GSE84437	37	0	NA	NA	-0.745237	-0.925478	-0.105808	-0.29638
GSM2236043	GSE84437	40	0	NA	NA	0.626585	0.0393358	1.0159	0.234489
GSM2236044	GSE84437	141	0	NA	NA	0.492866	-0.36776	-0.311902	-0.0431477
GSM2236045	GSE84437	161	0	NA	NA	-0.582957	-1.85175	0.121747	-0.419313
GSM2236046	GSE84437	35	1	NA	NA	-0.64023	-1.53846	-0.655009	-0.473473
GSM2236047	GSE84437	49	1	NA	NA	0.99355	-0.0986634	-0.932027	-0.00560373
GSM2236048	GSE84437	102	0	NA	NA	-2.22622	-0.708383	-0.819716	-0.561382
GSM2236049	GSE84437	33	1	NA	NA	-0.109287	0.100397	-1.31678	-0.175778
GSM2236050	GSE84437	101	0	NA	NA	-1.34428	1.12663	-1.17883	-0.135404
GSM2236051	GSE84437	38	1	NA	NA	0.733496	1.02096	-0.0450703	0.292385
GSM2236052	GSE84437	116	0	NA	NA	0.699726	-1.61816	-0.362457	-0.259594
GSM2236053	GSE84437	22	1	NA	NA	0.713942	0.953302	-1.03451	0.141814
GSM2236054	GSE84437	79	1	NA	NA	0.781614	1.20141	-0.0895239	0.327576
GSM2236055	GSE84437	133	0	NA	NA	-0.286628	1.4626	-0.95794	0.108213
GSM2236056	GSE84437	128	0	NA	NA	-1.79194	-0.48927	-0.964203	-0.477916
GSM2236057	GSE84437	37	1	NA	NA	0.0332337	1.14433	-0.817548	0.111746
GSM2236058	GSE84437	136	0	NA	NA	0.220024	0.138979	0.463303	0.12077
GSM2236059	GSE84437	137	0	NA	NA	0.839846	-0.0189372	1.51708	0.321802
GSM2236060	GSE84437	37	1	NA	NA	1.73871	0.720303	3.07908	0.802836
GSM2236061	GSE84437	129	0	NA	NA	0.556819	0.910218	0.311619	0.294918
GSM2236062	GSE84437	129	0	NA	NA	0.237102	0.173744	0.292614	0.10655
GSM2236063	GSE84437	131	0	NA	NA	1.40451	-0.0619984	1.92863	0.449422
GSM2236064	GSE84437	77	1	NA	NA	-0.401072	-0.70075	-0.889576	-0.31172
GSM2236065	GSE84437	119	0	NA	NA	-1.13293	1.09891	-0.594043	-0.0311301
GSM2236066	GSE84437	127	0	NA	NA	0.0933298	-0.863445	0.0732926	-0.141704
GSM2236067	GSE84437	17	1	NA	NA	-0.968405	0.185101	1.25193	0.069272
GSM2236068	GSE84437	42	1	NA	NA	0.0206092	3.82552	-0.182322	0.708537
GSM2236069	GSE84437	115	0	NA	NA	-1.98808	-1.66155	0.0529165	-0.590796
GSM2236070	GSE84437	124	0	NA	NA	-0.46862	0.118952	-0.732428	-0.143312
GSM2236071	GSE84437	114	0	NA	NA	-1.50951	-0.18909	-0.360948	-0.298473
GSM2236072	GSE84437	33	1	NA	NA	0.857257	-0.000724993	1.56523	0.334302
GSM2236073	GSE84437	22	1	NA	NA	-0.681448	-0.325784	-0.484957	-0.22455
GSM2236074	GSE84437	143	0	NA	NA	-0.209389	-1.03957	-0.895407	-0.350145
GSM2236075	GSE84437	39	1	NA	NA	1.57364	1.33148	-0.221646	0.446243
GSM2236076	GSE84437	35	0	NA	NA	-0.429196	-0.841668	-0.00773783	-0.222378
GSM2236077	GSE84437	38	0	NA	NA	-0.517981	-0.66646	-0.602177	-0.282499
GSM2236078	GSE84437	142	0	NA	NA	-1.28377	-0.986609	-0.872084	-0.488565
GSM2236079	GSE84437	141	0	NA	NA	0.482237	0.0176028	-0.930485	-0.055395
GSM2236080	GSE84437	14	1	NA	NA	0.887265	0.413021	-0.190009	0.178253
GSM2236082	GSE84437	131	0	NA	NA	-0.968778	-0.0479267	-0.416203	-0.202694
GSM2236083	GSE84437	7	1	NA	NA	-0.990892	-0.963359	-0.526824	-0.395699
GSM2236084	GSE84437	128	0	NA	NA	-0.188458	-0.358171	-1.28742	-0.270519
GSM2236085	GSE84437	152	0	NA	NA	-1.3485	-0.430395	-1.0059	-0.409741
GSM2236086	GSE84437	149	0	NA	NA	0.0737608	0.684969	1.3522	0.325556
GSM2236087	GSE84437	155	0	NA	NA	-0.363501	-0.191736	0.318364	-0.0445393
GSM2236088	GSE84437	34	1	NA	NA	-0.535262	0.431581	-0.766913	-0.0977273
GSM2236089	GSE84437	144	0	NA	NA	-1.75609	0.104754	-0.659906	-0.31794
GSM2236090	GSE84437	31	1	NA	NA	-1.01023	0.928532	-0.522074	-0.0365265
GSM2236091	GSE84437	123	1	NA	NA	-0.840532	-0.36431	0.419912	-0.13101
GSM2236092	GSE84437	149	0	NA	NA	-0.486617	0.815769	0.458457	0.149557
GSM2236093	GSE84437	151	0	NA	NA	-0.659896	-0.124307	-0.0970001	-0.130144
GSM2236094	GSE84437	37	1	NA	NA	-0.782832	-0.805317	0.654742	-0.175058
GSM2236095	GSE84437	150	0	NA	NA	-0.546971	-0.409645	-0.773175	-0.260867
