# Supplementary material for: Identification of a Tumor Microenvironment-relevant Gene set-based Prognostic Signature and Related Therapy Targets in Gastric Cancer
Source: Theranostics. 2020 Jul 9;10(19):8633–47. doi: 10.7150/thno.47938 (PMC7392024; doi:10.7150/thno.47938)
Supplement: Supplementary file 5 — Supplementary table 4. [file thnov10p8633s5.xlsx]

## Sheet: Table S4 xcell_proportions
Cell_type	TCGA-3M-AB46	TCGA-B7-5818	TCGA-B7-A5TI	TCGA-B7-A5TJ	TCGA-B7-A5TK	TCGA-B7-A5TN	TCGA-BR-4187	TCGA-BR-4191	TCGA-BR-4201	TCGA-BR-4253	TCGA-BR-4256	TCGA-BR-4257	TCGA-BR-4267	TCGA-BR-4279	TCGA-BR-4280	TCGA-BR-6452	TCGA-BR-6453	TCGA-BR-6455	TCGA-BR-6456	TCGA-BR-6457	TCGA-BR-6458	TCGA-BR-6563	TCGA-BR-6564	TCGA-BR-6565	TCGA-BR-6566	TCGA-BR-6705	TCGA-BR-6707	TCGA-BR-6709	TCGA-BR-6710	TCGA-BR-6801	TCGA-BR-6802-11A	TCGA-BR-6803	TCGA-BR-6852	TCGA-BR-7196	TCGA-BR-7197	TCGA-BR-7704	TCGA-BR-7707	TCGA-BR-7715	TCGA-BR-7716	TCGA-BR-7717	TCGA-BR-7722	TCGA-BR-7723	TCGA-BR-7851	TCGA-BR-7901	TCGA-BR-7957	TCGA-BR-7958	TCGA-BR-7959	TCGA-BR-8058	TCGA-BR-8059
aDC	0.144329	0.61115	0.140503	1.43e-17	1.32434	0	0.30919	0.752408	0.243174	1.07979	0.813931	0.448355	0.0911477	0.195518	0.222714	0.305139	0.885862	0.210996	0.244285	0.314327	0.629052	0.787701	0.408866	0.504628	0.579198	0.182221	0.586651	0.819596	0.0845701	0.0268431	0.232991	0.33331	1.32161	0.734011	9.74e-18	0.647581	0.270674	0	0.738594	0.071186	0.177002	0.299084	0.0472593	0.461871	0	1.46907	0.175926	1.07426	3.06e-18
Adipocytes	0.078259	0.00382178	0.019546	0.113003	0	0.00387896	0.191184	2.85e-18	0.0159973	0	0.0583173	4.64e-18	3.32e-18	0.140065	0	1.91e-18	0.217167	1.08e-18	0	0.156742	4e-19	0.17764	0.0692091	2.33e-19	0.158898	0.425517	0	4.39e-19	0.159715	0.0838633	0.225456	0.178561	3.11e-19	0.0811455	0.0103958	1.41e-19	0	0.0267929	0	0.05731	0.0581653	4.76e-19	0	0.0280032	0.0137301	6.34e-19	0.0142671	0.0178743	0
Astrocytes	0.369565	0	1.92e-17	0	7.09e-17	1.9e-17	0.274418	7.46e-17	1.8e-17	0	2.86e-17	4.1e-18	8.2e-18	2.63e-18	0	0	0.34527	0	0	0.452718	0	0.55946	0.152049	0	0.0395229	0.315803	0	7.79e-18	0.0847212	0.231759	0.151164	0.282872	2.77e-17	7.81e-18	0	3.36e-17	0	0	0	2.01e-19	0.0129959	0	0	3.32e-17	0	0	0.239375	0	0
B-cells	0.31383	0.137846	0	0.170725	0.0625318	0	7.56e-19	0.0631177	0	0.344587	6.5e-19	0.115621	0.111804	1.81e-18	0.117436	0	0.910895	0.0342343	1.8e-18	0	0.0573311	0.593356	3.56e-18	0.181681	0.244845	8.67e-18	0.215432	0.409561	0.471313	0.0285368	0.365844	0.0744565	0.281879	7.6e-18	0.108237	0.267417	0	0	0.101447	0.139128	0.232159	0.199076	0.0457342	0	0	0.32626	4.32e-17	0.501283	5.27e-18
Basophils	0.0242847	0.824745	0.307689	0.346477	0.562633	8.26e-18	0.105725	0.345852	0.139136	0.461418	0.393765	0.18295	4.91e-17	0.078193	0.433813	0.0368149	0.881963	0.504361	0	0.408768	0.681366	0.463964	0.322847	0.650333	0.53496	0.230983	1.14763	0.76082	0.255574	0.291846	0.397646	0.295155	1.22515	0.558519	0.509133	0.920878	0.611611	0.269275	0.662067	0.247016	0.0867691	0.871497	0.515475	0.482889	0.251646	1.21406	0.480786	0.246988	0
CD4+ memory T-cells	0.120145	0.109494	2.33e-19	0.00915126	0.38276	2.49e-19	0.220033	0.525425	0.328148	0.783844	0.476562	0.388701	0.154843	0.466293	0.360996	0.224124	0.395549	0.118365	0.0248611	1.28e-17	0.155844	0.207553	1.17e-18	0.265722	0.133269	0	0.357224	0.427927	3.21e-20	1.42e-19	0.261669	0.0465767	0.213524	6.58e-19	0	0.365623	0.117565	0	0.20496	0.0281429	0	0.150792	0.127477	9.36e-20	0	0.435883	1.09e-18	0.601472	0
CD4+ naive T-cells	0	0.036516	2.23e-17	0	0.129554	0	0.0777262	0.110587	0.0477186	0.205483	0.130697	0.00347689	3.54e-18	0	0	0.0993419	0.257928	0.0473503	0.0920704	0.157896	0.176433	0.249534	0.176954	8.61e-18	0	0.158254	0.116808	0.279337	8.1e-18	2.42e-18	1.81e-18	0.271523	0.174248	0.241165	0	0.281677	0	6.5e-17	2.14e-18	2.97e-17	0.0628063	0.160971	0	1.56e-20	0.0648708	0.222246	2.88e-18	0.365098	2.62e-18
CD4+ T-cells	2.49e-17	9.14e-18	0	9.55e-18	6.2e-19	6.27e-18	0	0	0	0.132479	0.0272064	0	0.0260905	0	3.19e-18	0.0463225	7.79e-19	0	2e-18	0	0.0436536	4.04e-18	1.59e-17	8.55e-18	0	0	3.89e-18	0.0742231	0	0	0	2.14e-18	0	3.87e-18	0	0.0323326	7.48e-17	0	0.0465875	0	5.23e-18	0	0	0	0	0.0151517	0	0.233963	0
CD4+ Tcm	0	4.88e-19	1.07e-17	0.05833	0	0.00796195	0	2.16e-18	0	0	3.63e-17	1.36e-17	0.121301	7.2e-18	8.06e-18	0	0.00167331	4.9e-19	0.0560783	4.9e-18	0.0462003	0.0172487	0.0282122	0.0593301	7.37e-19	0.0522754	3.09e-17	0.054537	0.055951	0	2.51e-18	0	4.59e-18	0.0411663	2.65e-18	0.0548224	1.87e-17	9.66e-18	0.0568918	0	0.153472	0.10221	0	6.19e-19	2.29e-17	0	3.63e-19	0.0761566	0
CD4+ Tem	3.24e-17	0.140039	5.02e-17	0.144007	0	6.9e-17	2.62e-18	0.141387	6.2e-17	0	0	0.0734488	0.223583	1.92e-17	0	0.0178268	0.172257	0	0	0.10358	0.417251	0.100643	0.107653	0.0261609	0.180803	0.0255037	0	0.176375	0.0586727	0	0.0818125	0.18814	0.33353	0.0155736	0	0.291776	0	6.75e-17	0.485168	0.0229099	0.0892315	9.68e-19	6.41e-18	0	0	0.0919517	1.52e-17	0.652185	0.0128334
CD8+ naive T-cells	0.0778606	0.159602	1.24e-17	0	0.227912	0.00408271	0.0341361	0.196007	0.134508	0.354309	0.147503	0.0254598	0.152403	0.164306	0.195623	0.0191264	0.0740757	0.12245	2.8e-19	0.00588203	0.133865	0.113286	0.0610614	0.142494	0.0563326	0	0.280996	0.171005	0	0.00497201	0.264263	0.0302065	0.0750496	0.118995	0	0.184507	0.117205	0	0.161687	0.148326	0.0182333	0.158415	0.0934999	5.24e-18	0	0.253954	1.52e-17	0.134057	0.0509714
CD8+ T-cells	0	0.0119281	2.69e-18	2.57e-17	0.432212	0	0.132837	0.240226	0.0707301	0.64841	0.143198	0.0112328	0.0671083	0.167727	0.043768	0.0130049	0.164304	0.26572	0.00457	3.76e-21	0.283194	0.349999	0.00697936	0.107503	9.08e-18	2e-19	0.412285	0.49626	4.53e-19	0	0.145698	0.23406	0.402003	0.297485	0	0.352662	0	9.88e-17	0.251927	0	0.0414823	0.228609	0.0152788	1.18e-17	0	0.586426	0	0.489899	0
CD8+ Tcm	3.61e-17	0.0158084	2.08e-17	1.27e-17	0.537062	1.62e-18	0.303369	0.101136	0.11141	0.713036	0.301912	0.106845	0	0.239658	0	0.0823365	0.193104	0.160607	6.59e-18	8.34e-18	0.094314	0.379785	0	0.00609604	0.0981446	2.9e-18	0.365671	0.55654	0	0	0.225413	0.163499	0.535281	0.187255	0	0.352589	0	9.12e-17	0.274674	1.85e-17	0	0.0355496	1.11e-17	0	0	0.497099	0	0.540572	3.84e-20
CD8+ Tem	6.22e-18	0	0	0	4.25e-19	0	2.66e-17	1.83e-17	3.06e-18	0	0	0	0	2.37e-17	0	0	9.32e-18	0	0	2.11e-17	5.14e-18	0	3.7e-17	1.11e-17	0	0	5.5e-18	0	0	0	3.51e-17	8.52e-18	0.0872613	9.76e-18	0	0.00105501	8.25e-17	5.54e-17	0	0	0	0	0	0	7.28e-17	0	0	0.00632617	4.67e-17
cDC	0.420001	0.207346	0.0235531	0.115856	0.814527	5.37e-18	1.14225	1.96084	0.670239	0.693074	0.378393	0.832329	0.429061	1.27909	0.332919	0.108418	1.45545	0.28872	0.0991794	0.775398	0.272651	1.36355	0.399587	7.49e-18	0.60461	0.512402	0.279288	0.582306	0.308909	0.353112	1.14223	0.540612	0.585461	0.873334	0.170521	0.896756	0.117669	0.116528	0.196278	0.298925	0.782455	0.216917	0.0122462	0.403514	0.277689	0.955116	0.185926	1.13658	0.00340858
Chondrocytes	0.0824309	3.51e-17	0	0	0.0918453	4.71e-18	0.347612	1.79e-17	0.181976	8.45e-18	0.0714982	2.18e-17	6.71e-17	0.359702	0	0	0.236543	1.2e-16	0.0353337	0.419001	0	0.399074	0.318543	0	1.71e-19	0.378559	2.55e-17	0.0616268	0.0974215	0.213703	0.156576	0.374413	0	0.281791	0.125336	7.88e-18	8.07e-17	0.0705096	4.55e-17	0.112565	0.115475	5.34e-17	0	0.0243197	0.216635	0	0.215712	8.59e-19	0
Class-switched memory B-cells	0.0708674	0	0	0.0500218	0.063152	0	0.0340551	1.65e-18	0.0453266	0.193072	0	0.0733906	0.0269056	0	0.0892654	9.21e-21	0.163726	7.85e-18	0.0196675	0	0	0.170109	0.00124102	0.0362214	0.151993	0	0.00511878	0.147898	0.130326	0.10923	0.0721093	0.0813419	0.0932377	3.52e-18	0.022675	0.0978029	9.4e-18	5.03e-17	0.0172429	0	0.0454667	0.00203338	0.0757072	0	1.02e-16	0.171949	0	0.333174	0
CLP	0.745773	0.640842	0.709058	0.339338	1.48852	0.487981	0.219818	1.10471	1.18676	1.45091	0.406505	0.88236	1.00028	0.918589	1.27573	0.377813	0.210834	0.610566	0.145753	0.11371	0.0929036	0.247847	0.17364	0.509718	0.944005	0.0913907	1.36717	0.334096	0.0377529	0.541784	1.10852	0.071821	0.621665	0.0700396	0.455158	0.698336	1.43996	0.545277	0.271906	1.10524	0.39654	0.319148	0.363753	0.173559	0.0912255	0.604502	0.185749	0.148284	1.30296
CMP	0.0518053	0	0	0.0298541	2.98e-17	0.00349968	0.0977078	4.46e-18	0	3.81e-17	0	0	1.05e-17	0	0	0	0.107079	0	3.55e-18	0.0235177	1.14e-18	0.110962	0.0891422	2.57e-18	3.08e-17	0.0584735	0	0	0.234185	0.00814046	0.12503	0.108623	0	1.45e-18	0	6.31e-18	0	0.0130989	2.61e-18	2.38e-18	0.172656	0	0	0	0.051401	0	0.0596068	0.00920113	1.24e-16
DC	0.083414	0.101709	0	0.0345597	0.403581	9.55e-18	0.243373	0.303722	0.188271	0.224895	0.260083	0.181696	0.0516218	0.21181	0.0703344	0.0712378	0.501813	0.0293063	0	0.171391	0.0365229	0.352664	0.085483	0.0967406	0.234535	0.088898	0.18253	0.347987	0.10544	0.111751	0.290321	0.0965376	0.35627	0.136134	0.0177691	0.189611	0.0845634	0	0.112803	0.0545898	0.157455	0.0842557	0.00863112	0.116718	2.46e-18	0.440623	0.0248447	0.17296	4.61e-18
Endothelial cells	0.045054	0.0337894	0.508029	0.073547	0.271992	0.0840386	0.590236	0.417577	0.182588	0.0749382	0.584087	0.0725931	0.0118551	0.378083	0.00489544	2.92e-18	0.661313	0.129608	0.428087	0.746631	0.167292	0.576673	0.637639	0.0715427	0.0253322	0.85086	0.135582	0.16776	0.338351	0.222328	0.176423	0.710567	0.176109	0.752661	0.122808	0.155374	0.11	0.322819	0.0395761	0.242091	0.229118	0.100734	0.0984108	0.501767	0.725568	0.121416	0.429147	0.208944	0.350232
Eosinophils	0.0280171	0	0.0310902	0.0942212	0.00195631	0.0302157	0.0706783	0.0428219	2.55e-19	1.2e-18	0	2.87e-19	0	3.87e-18	3.27e-18	0	0.222056	0	0.132086	0.125877	0.0396692	0.193624	0.108411	1.43e-18	0.0576508	0.110258	0.0123517	3.13e-18	0.122616	0.0907869	0.103103	0.0919965	5.78e-18	0.0230109	1.3e-17	0	2.43e-17	0	0.0186936	2.49e-19	0.296685	1.16e-17	2.54e-17	0.00131993	0	0	0.018156	0.141588	2.49e-17
Epithelial cells	0.358952	0.275428	0.240298	0.608385	0.262009	0.295072	0.018514	0.0864506	0.0747516	0.0555385	0	0.302366	0.34595	0.0570466	0.207484	0.175288	0.229756	0.0421535	0.266329	0.0584156	0.0227101	0.180913	0.0286284	0.165427	0.541282	0.0546056	0.161577	0.00591843	0.525744	0.592879	0.366294	0.0656551	0.311084	0.00583422	0.211474	0.0634965	0.514253	0.0658638	0.201659	0.452736	0.608223	5.74e-19	0.219706	0.171164	0.0151935	0.0768485	0.0563348	0.0816092	0.311575
Erythrocytes	0.0264696	0.00906188	0.0501296	0.103737	0	0.00164745	0.0027341	0.000476664	0.0762437	0.0565184	0.178567	0.215292	0.0621715	0.0155567	0.105571	0.0905732	0.0409801	0.15366	8.56e-19	0	0.00993938	8.82e-21	5.6e-18	0.0580452	0.0985278	0	0.0601748	1.57e-18	0.000987117	0.0154634	0.0412043	9.6e-20	0.0818842	0	0.0622534	0.100205	0.207485	0.154108	6.38e-18	0.138437	0	0.123546	0.0538671	0	0.0200083	3.28e-18	0.00628963	0.0138248	1.76e-18
Fibroblasts	9.42e-19	1.2e-16	0	1.09e-16	0.106981	0.148358	0.659718	4.33e-17	0.0848803	1.02e-16	0.242874	0	7.85e-17	0.492645	5.68e-17	0	0.467894	0	0.107861	1.12503	3.12e-18	0.803014	0.937065	3.26e-18	0.0934991	0.722486	3.8e-17	0.281583	0.302702	0.184912	0.135062	1.00134	0	0.680661	0.319985	0	0	0.156004	8.3e-17	0.122313	0.145863	0	7.6e-18	0.122477	0.735368	6.32e-17	0.698974	0.000298662	0.202654
GMP	0.457543	0	0	0	2.87e-17	9.84e-18	0.435398	0.174158	0.442074	2.51e-18	0.617333	0.000120918	0	0.29751	0	0	0	0	0	5.31e-17	0	0.0347657	1.22e-17	8.48e-18	0	8.67e-18	2.69e-17	1.33e-17	0.0873202	1.81e-17	0.0532635	0	1.44e-17	0	4.23e-17	1.33e-17	0	0.0260777	0	0	0.0889447	0	2.12e-17	0	0.0802579	4.19e-18	0	0.09555	2.12e-17
Hepatocytes	0.12777	0.0121378	0.0328547	0.104813	2.78e-19	0	0.0746395	1.58e-19	2.23e-17	1.55e-17	0	3.25e-19	0	0.0128265	4.19e-19	0	0.16807	2.9e-19	1.18e-18	0.0587257	0	0.175129	0.0312051	0.00777507	0.0985036	0.0311636	0.0364117	0.00984251	0.174323	0.132703	0.227109	0.0632725	0	0.00863583	0.0834069	0.0148005	0	0.0454636	0.0336112	0.0996295	0.133649	0.00146893	1.23e-18	0.0231429	0.0208244	0	0.0209732	0.00430312	2.43e-18
HSC	1.06017	0.217384	1.4391	0.573051	1.37619	1.18448	2.60332	1.65292	1.51752	0.616095	1.23086	0.440342	0.297377	2.21757	0.217206	0.472003	1.91834	0.551878	0.973452	2.13364	0.285974	1.96006	1.98144	0.0906587	0.300375	2.02217	0.445161	0.197015	0.922501	1.2807	1.50976	2.25035	0.0147329	2.44587	0.716147	0.240614	0.0590991	1.33163	0.285038	1.13155	1.13164	0.203557	0.0138749	1.18809	1.83808	0.200226	1.21745	0.987484	0.958149
iDC	0.737101	0.640521	0.242262	0.434141	1.79979	0	1.96744	1.41203	1.18905	0.639453	1.17251	0.68247	0.164213	1.80177	0.275452	0.301245	2.44688	0.23822	0	1.10219	6.74e-17	1.66814	0.434452	0.48949	0.880295	0.841231	1.17619	1.78949	0.860476	1.19476	1.8389	0.641084	1.46862	0.625282	0.399899	0.864611	0.676533	0.344349	0.247057	0.615618	0.982119	0.495416	0.370832	0.728893	0.247768	1.45577	0.460147	0.0103749	0.0932124
Keratinocytes	0.104376	0.00032593	0.00874715	0.127293	0.0274982	0.0297373	0.00301765	2.33e-18	0.0172248	0	2.12e-18	0.0254145	0.0268736	0.00710511	0.00724307	0	0.0507974	1.06e-17	0.00524677	1.2e-18	0	0.0448118	5.33e-18	4.76e-19	0.102257	0	0	7.8e-18	0.109578	0.134315	0.110917	0	0.0160655	8e-18	0.0288897	2.06e-18	0.0747184	0	0	0.100074	0.108917	4.59e-18	0	1.64e-18	4.83e-19	0	0	0	0.0210113
ly Endothelial cells	0.0257608	0	0.46754	0.0660327	0.21989	0.0788772	0.367015	0.246004	0.105752	0.01419	0.431195	0.0118628	0.00620629	0.235546	0	2.53e-18	0.543341	0.0653515	0.31622	0.586016	0.163402	0.520318	0.565091	0	0	0.659255	0.0901094	0.0735548	0.267409	0.119323	0.130034	0.597613	0.105582	0.645301	0.0756169	0.131742	0.066073	0.186764	3.99e-19	0.16438	0.215067	0.0640789	0.0283667	0.394872	0.555942	0.052404	0.322825	0.112055	0.159423
Macrophages	0	0.462215	0.184942	0	0.460111	0.0688502	0.247993	0.573292	0.282498	0.60291	0.585555	0.648025	0.174259	0.344636	0.0957518	0.328463	0.129245	0.224522	0.252346	0.0368495	0.362149	0.2239	0.0156102	0.336614	0.392137	3.33e-18	0.244248	0.421058	1.75e-19	0.0184033	0.100994	0.00612729	0.440104	0.101046	1.08e-17	0.21328	0.0986069	0.0157396	0.405359	0.0557628	0.0369305	0.0467501	0.195159	0.252516	3.99e-18	0.406979	0.0575059	0.462208	0.0287638
Macrophages M1	0	0.178699	0.0374638	0.0281844	0.236274	0.0173194	0.0934342	0.141693	0.0456995	0.24783	0.227459	0.247145	0.00455449	0.0789819	0.0751633	0.125777	0.105371	0.128693	0.0646683	0.010458	0.187224	0.153767	0.00968756	0.189353	0.237977	4.32e-18	0.11545	0.214179	2.51e-05	0.0377112	0.0196405	0	0.306852	0.0116143	0	0.137689	0.0711868	0.0178919	0.210352	0.0581732	0	0.0136529	0.0630785	0.102239	0	0.166097	0.0121115	0.188416	0
Macrophages M2	1.53e-18	0.221643	0.254056	0.0316434	0.1124	0.178098	0.222888	0.338471	0.161277	0.246408	0.341041	0.252793	0.141074	0.202073	0.0144582	0.106199	0.205606	0.0666974	0.258025	0.143363	0.320252	0.156491	0.0730481	0.202129	0.144989	0.120683	0.157175	0.144081	0.0351387	0.00364172	0.0568167	0.147872	0.217368	0.162542	0.0792233	0.0493618	0	0.0893223	0.271365	0.0173108	0.155154	0.0428533	0.0976495	0.170269	0.0664146	0.165974	0.0704977	0.279293	0.00147797
Mast cells	0.0552972	0.0566172	0.0552018	0.089892	0.0864741	0.0186392	0.140253	0.13829	0.0850393	0.172405	0.18927	0.0865564	0.154685	0.070095	0.111855	0.122435	0.0800432	0.0993608	0.0714441	0	0.194171	0.0641826	0.0127593	0.0853202	0.0238874	0.00991497	0.0569235	0.113148	0.059579	0.0246669	0.0093086	0.0498549	0.115143	0.066269	0.0794031	0.00683277	0.0506063	0.0146613	0.101604	0.00100735	0.120372	0.214016	0.154243	0	0.213763	0.228099	0.0526649	0.228898	5.99e-18
Megakaryocytes	0.0408553	0	0.112768	0.0523007	0.122366	0.00612726	0.112535	0.0710115	0	0.0122743	0.13613	0	0.00706852	0.166561	7.35e-18	0	0.288575	0.0902554	0.0280324	0.371075	0.00585864	0.270865	0.289557	0	0	0.291612	0.0162649	0.010853	0.196522	0.107231	0.116024	0.345002	0.0193656	0.284459	0.0187702	0	0	0	0.0582682	0.0289523	0.122211	0.0126611	0.0616664	0.236561	0.242214	3.78e-19	0.144095	0.224947	0.0146958
Melanocytes	0.096864	0.0788535	0.0279585	0.0893471	0.120929	0.0972142	0.15505	0.11607	0.0796241	0.073252	0.122166	0.0656277	0.0380668	0.216409	0.00458338	0.0149271	0.160516	0.00684575	0.102916	0.159065	0.0454597	0.224494	0.106026	0.0262472	0.0729688	0.119804	0.068801	0.0929003	0.154829	0.112893	0.21514	0.118953	0.0790541	0.127285	0.0938632	0.0887578	0.00806781	0.130266	0.0777671	0.107156	0.127548	0.033857	0.023774	0.132545	0.0544277	0.123998	0.290934	0.142967	0.0322235
Memory B-cells	0.333993	0.120952	1.93e-17	0.181496	2.39e-17	7.9e-18	0	0.0413141	3.29e-17	0.0142901	9.09e-17	0.0170008	0.0724548	5.57e-18	0.0354191	0	0.561066	0	1.35e-17	0.168409	2.97e-18	0.428026	4.44e-19	0.031112	0.243968	0	0.191231	0.144696	0.288862	0.148191	0.336474	0.109293	0.035854	1.7e-17	0.116017	0.107366	0	1.11e-17	0.0241994	0.260978	0.292733	0.00369215	0	0	6.56e-17	0.0736788	2.67e-17	0.152689	1.45e-17
MEP	0.0634796	0.181622	0.151693	0.158723	0.0261436	0.145495	0.0498155	0.142963	0.105918	0.0926875	0.0530719	0.146722	0.0372384	0.00777851	0.282244	0.205053	0.350069	0.357636	0.158161	0.13467	0.113618	0.0750102	0.182446	0.303791	0.252986	0.21266	0.348238	0.159904	0.0460608	0.174335	0.148519	0.150544	0	0.19822	0.213953	0.216618	0.239855	0.379466	0.135009	0.364065	0.127735	0.136269	0.17062	0	0.0952418	0.203569	0.202215	0.041751	0
Mesangial cells	0.455549	0	0	0.298107	0.061572	0.173945	0.168042	0	0	3.23e-17	0	1.58e-20	1.2e-17	0.0642073	0	8.68e-17	0.472202	0	0	0.291515	0	0.528154	0.185897	0.00924736	0.256554	0.185019	0	0.133098	0.305721	0.404218	0.347218	0.250755	0.0415652	0.0659455	0.317736	4.5e-18	0.0154134	0.0764053	0	0.259583	0.328491	0	4.13e-17	0.0469788	0	0.00113823	0.231896	0.00327146	0.0857475
Monocytes	0	0.0692753	1.49e-16	0	0.216139	3.87e-17	0.512753	0.385379	0.458875	0.297488	0.70845	0.373976	0.178249	0.566559	0.00062464	2.17e-18	0.115575	0	3.93e-18	6.94e-18	0.0412773	0.2353	9.53e-18	0	0.157466	0	2.79e-17	0.313085	0.0451959	0	0.190806	1.16e-18	0.233492	0.0594516	1.89e-17	0	0	7.59e-17	1.73e-17	7.58e-18	0.00598176	0	0.0382189	0.0453641	0	0.0864185	0.131706	0.235158	0
MPP	1.45e-17	0	0	0	0	1.07e-18	2.91e-18	5.63e-18	0	3.05e-17	1.6e-18	5.14e-18	2.72e-18	5.41e-17	0	4.38e-18	1.07e-18	1.2e-16	2.16e-18	7.81e-18	5.51e-17	5.38e-18	8.3e-18	1.2e-17	0.0777736	9.89e-18	0	0	0	1.21e-17	1.4e-17	5.43e-18	0	9.4e-18	4.71e-17	2.42e-17	0	5.63e-18	2.41e-17	5.86e-17	0	4.04e-18	1.61e-17	0	7.32e-18	0	6.23e-18	2.57e-18	0
MSC	0.328033	1.7134	2.56205	0.711939	0.652055	2.26819	0.156325	0.814918	1.02026	0.518711	1.29818	1.23739	1.19064	0.260881	2.71e-17	1.88545	8.43e-18	0.942599	2.18481	0.930946	1.91897	0.301763	0.54043	0.974032	1.89068	1.29341	1.11117	0.772139	0.41049	0.977328	0.478318	0.506126	1.66675	1.39398	0.777156	0.976182	1.64623	1.55163	0.870528	1.39906	0.937437	1.18863	1.13046	1.92976	1.63748	1.78961	0.853529	2.08337	1.98051
mv Endothelial cells	1.35e-17	0.147939	0.334176	0.0415628	0.155135	0.0420357	0.26386	0.30424	0.103431	0.0468785	0.358957	0.0319144	0.0185072	0.179782	0.0119982	0.0372494	0.400444	0.212907	0.351978	0.449358	0.168126	0.250352	0.419801	0.118173	0.0770159	0.628998	0.228879	0.158263	0.105532	0.119567	0.0513076	0.413793	0.237983	0.509811	0.0859476	0.229673	0.215372	0.204324	0.105194	0.186951	0.134087	0.0860589	0.144284	0.267025	0.495225	0.205949	0.217266	0.12754	0.273985
Myocytes	0.194986	0	0.104343	0.110935	0.187647	0.0361992	0.234952	0.065703	0.164932	0.0457679	0.115231	0.0725451	0.0882173	0.282081	0.12361	0.00136774	0.0832564	0.0269595	0.0838979	0.239617	0.0286384	0.200464	0.189921	0.0789548	0.0556748	0.15329	0.0313906	0.0347393	0.136703	0.202114	0.158211	0.221599	0.0104758	0.1622	0.0759119	0.00849743	0.00332952	0.0764748	7.47e-19	0.103025	0.130722	0.0943216	0.0430721	0.154157	0.132944	0	0.261351	0.0797456	0.141233
naive B-cells	0.0214608	0	0	7.11e-19	0	1.85e-17	0.0112643	6.96e-19	0	0.0158551	2.71e-17	0.00406268	5.49e-19	0	1.45e-21	1.47e-17	0.0592342	0	7.23e-18	0	0	0.0126973	0	0.002027	7.23e-17	1.29e-17	0	0.0100735	0	4.8e-18	0	0	7.55e-18	7.47e-18	0.0189659	0	0	2.59e-18	0.0248007	5.47e-18	0	0.0173179	0	1.58e-18	0	3.89e-18	1.51e-18	0.0217793	0
Neurons	0.232981	0.0205352	0.0459227	0.171896	0.0925547	0.0288874	0.171218	0.0432303	0.0431268	0.0164425	0.028898	0.0128696	0.0281897	0.161301	0.0229003	0	0.174347	0	0.018884	0.197555	0.00187038	0.281661	0.196129	0.000948329	0.0682864	0.119432	0.0646904	0.0237221	0.210577	0.164774	0.315647	0.250947	0.00154095	0.027616	0.1646	0.0658946	0.00161378	0.0810413	0	0.12186	0.183171	0.0233632	0.0113537	0.0533876	0.0860776	0.00794006	0.10341	0.0696171	0.0383981
Neutrophils	0.0921288	0.00859491	1.66e-18	0.0152739	0.0147683	0	0.147898	0.0823771	0.107684	0.0639661	0.191175	0.0673024	0.0889329	0.129691	0.0158817	4.71e-18	0.0417374	5.68e-18	0	7.89e-20	0	0.0178832	4.77e-18	0	0.051133	0.00178708	1.27e-19	4.49e-19	0.0786189	0.0825707	0.0949893	0	0	3.78e-18	0.00778674	3.93e-18	0	0.0109951	0	0.0287064	1.64e-19	1.11e-18	5.51e-18	0.0115908	0.0170021	1.66e-18	0.0176121	0.103068	2.99e-17
NK cells	5.81e-17	5.87e-17	1.02e-17	0	0.0296022	1.38e-17	0	1.23e-17	0	0.0401877	0	1.5e-17	0	0	0	0.0851595	2.01e-18	1.18e-16	2.64e-17	2.75e-18	5.6e-17	0	2.1e-18	1.15e-18	2.12e-17	6.82e-18	7.19e-17	0	2.63e-18	2.65e-17	0	2.08e-18	4.84e-17	6.34e-18	2.63e-18	5.04e-17	5.3e-17	2.49e-17	0	1.76e-17	0	0	7.29e-17	0	0	3.75e-17	0	5.08e-19	0
NKT	0.942017	0.762501	0.145601	0.512715	0.796869	0.211006	0.454138	0.721769	1.35e-18	0.394288	1.35e-17	0.296638	0.159952	0.455635	0.497357	0.391652	1.56246	0.413863	0.384792	1.49653	0.363895	1.04015	1.38336	0.547859	0.910644	1.52295	0.684054	0.614871	1.03348	1.08238	0.934731	1.19072	0.665902	0.987191	1.17072	0.840098	0.390015	0.64169	0.480081	1.08567	1.30738	0.0324907	0.344294	0.488273	0.158763	0.799631	0.316421	0.348857	0.636807
Osteoblast	2.16e-17	0.546915	0.0931963	0.0920919	0.153154	0	0.0951231	0.284033	0.0792017	0.108983	0.362069	0.35887	0.29573	0.168597	0.434251	0.498381	0.189819	0.692782	0.0765407	0.245517	0.348293	0	0.422354	0.353116	0.164172	0.196495	0.280437	0.473016	0.268657	0.151665	0.00217449	0.238585	0.248423	0.335172	0.235854	0.258121	0.463902	0.499982	0.599566	0.232605	0.227333	0.356316	0.512211	0	0.182092	0.238298	0.0754535	0	0.497281
pDC	0.474932	0.2447	2.87e-18	0.163433	0.608053	6.56e-18	0.313576	0.280204	0.227087	0.648552	0.101142	0.269223	0.045833	0.36328	0.286579	0.0814129	0.720102	0.0133441	0.0163402	0.194505	0.0186127	0.653271	0.110605	0.133334	0.442479	0	0.519006	0.188619	0.565384	0.234387	0.903583	0.209379	0.388411	1.88e-19	0.169286	0.260299	0.115578	0.00414037	0.135899	0.280425	0.427583	0	0.07871	0.0546912	0	0.477683	0	0.468066	0.0355585
Pericytes	0	0.0842447	0	0.0905733	6.72e-17	0	0	0	5.15e-18	0	0	5.15e-18	0	0	0	3.96e-17	0.406744	0.0224341	0.13844	0.814009	0.235002	0.214685	0.550679	0.30379	0.161247	0.819616	0.336691	6e-18	0.321168	0.409002	2.35e-18	0.624687	0.301899	0.462322	0.25131	0.144386	2.16e-16	0.538448	0.0715472	0.24534	0.264699	0.0900696	4.58e-17	0.404042	0.100286	0.106845	0.620899	0.267716	0.174478
Plasma cells	0.11679	0.12828	0.255164	0.0860415	0.163484	0.087538	0.0380858	0.173485	0.138836	0.152867	0.0255883	0.114742	0.165554	0.236126	0.235717	0.123099	0.316495	0.0680986	0.000343733	0.264715	0.0845095	0.345443	0.112779	0.0862149	0.300283	0.0323831	0.216406	0.233539	0.437475	0.283223	0.381384	0.105743	0.274069	0.283982	0.0685243	0.307311	0.123059	0.0914758	0.201603	0.183711	0.112219	0.263926	0.101176	0.092334	1.35e-18	0.17778	7.48e-20	0.160366	0.0518751
Platelets	0.0212308	0	0	0.00663425	0.030134	0	0.13445	0.04547	0.072205	0.0612327	0	0.0360443	0.0630161	0.0315132	0.0123364	0	0.0314772	7.97e-22	0	0.0197785	2.82e-18	0.135887	0.0236918	0	1.94e-18	2.14e-17	0	0.00306657	0.133092	4.29e-18	0.123401	0.16558	5.79e-18	0	0	3.92e-19	0	6.89e-17	0	0	0.0964265	0	3.51e-18	0.000796632	2.81e-19	0	1.4e-17	0.0601986	5.28e-17
Preadipocytes	0.0431299	0	0	0	0	0	0.267411	0	0.0317589	5.64e-19	0	0.150127	3.24e-18	0.134089	0.0833452	3.24e-17	0.0846488	3.74e-17	0	0.00297033	0	0.0950801	0	3.46e-17	2.31e-19	1.53e-16	6.14e-17	0.0189465	0.120865	0	2.44e-18	0	9.4e-17	0	0.012397	0	0	0	1.11e-18	7.58e-17	1.48e-18	0	3.68e-17	0	0.149221	0	0	8.23e-18	4.05e-18
pro B-cells	0.372191	0.210727	5.52e-18	0.107632	0	1.12e-17	4.4e-17	1.33e-16	2.33e-17	0.0089154	3.13e-17	0.0421303	0	1.1e-16	0.000839159	0	0.259972	5.86e-18	3.44e-18	0	0.00812084	0.0412855	3.92e-17	0.0663397	0.325633	0	0.348466	0.107562	0.080097	0.0659938	0.122564	0	0.184516	3.68e-17	0.106936	0.245597	0.0887797	0.0448164	1.51e-17	0.333906	0.0557602	0.108228	0.0179866	0	0	0.0407384	0	7.27e-18	9.64e-18
Sebocytes	0.150186	0.0318113	0.0110295	0.123715	0.0308286	0.0278822	0.0176797	0	0.0127426	0	1.56e-18	0.0372192	0.0364715	0.0392623	0.0244674	0	0.0988733	4.73e-19	0.000581078	0.00719108	0	0.0899365	0	9.22e-20	0.158611	0	0.0238135	0	0.129919	0.195562	0.151647	0.0139657	0.0297687	0	0.0301109	0.000147904	0.0622977	0.00930165	0	0.12692	0.104308	0	0	0	3.49e-19	0	0.00289822	0	0.0118485
Skeletal muscle	0.299822	0	0	0.0858463	0	1.47e-17	0.046325	0.0156867	0.0149488	0.00964197	4.25e-18	0	2.62e-19	0.0688798	4.85e-19	7.99e-18	0.141466	1.33e-17	2.61e-18	0.10352	4.62e-18	0.0727745	0.0829474	0.0192383	0.101405	0.0272117	0.0698682	0.00901278	0.0387449	0.119999	0.236706	0.135851	0	0	0.112008	0.0283476	9.46e-19	0.113049	0	0.225263	4.79e-18	0.0111734	0	0	0.00673814	0	0	0	0
Smooth muscle	0.991938	0.65146	0.811681	0.585724	1.61428	1.02083	1.75022	1.25204	1.77011	1.22499	1.44438	1.63762	1.59333	2.30114	1.41038	1.04703	0.0570074	0.943567	0.746391	0.604791	0.993274	0.540251	1.25293	0.726701	0.53197	0.479718	0.227853	1.15401	0.530255	0.632935	1.12938	0.779647	0.0383978	0.620096	0.403864	0.503795	0.834705	0.913887	1.03476	0.778806	0.0921789	1.11875	0.748241	0.953846	1.20698	0.358412	0.844508	0.818153	1.79903
Tgd cells	5.42e-18	5.45e-17	0	6.83e-18	0.100171	0	2.31e-18	0.114227	1.92e-18	0.248571	0.10479	0.0760398	8.24e-19	3.12e-17	0	0.138858	1.04e-17	9.1e-18	0.0788602	0	0.141857	2.43e-20	0	9.33e-18	7.23e-17	1.58e-16	0	0.0401945	0	8.39e-17	1.52e-17	0	0.179389	1.16e-18	0	0.0182262	0	3.74e-17	0.0127982	0	4.73e-17	0.00389337	0	8.67e-17	0	0.177909	5.69e-17	0.220885	0
Th1 cells	0.569487	1.71121	0.88538	0.435069	0.722937	0.30646	0.0905685	0.54272	0.327559	1.11769	0.33232	0.643449	0.355618	0.0162513	1.39006	1.04796	0.692609	1.85873	0.484552	0.29476	0.66068	0.192557	0.300658	1.71729	1.51433	0.577008	2.02469	0.987551	0.141333	0.253168	0.249888	0.304726	1.66945	0.571597	0.578977	1.60781	2.1627	1.03495	1.26641	1.34486	0.27289	0.985441	1.3501	0.344303	0.622576	1.72716	0.31514	0.252692	0.791457
Th2 cells	0.36554	0.00442373	0.0329079	0	0.601189	0.0151895	0.199895	0.138574	0.695482	0.896137	0.814286	0.551535	2.36e-18	0.61622	0.267878	0.180621	0.0815099	0.044753	0	0.105679	0.0367671	0.205005	0.240738	0.124726	0.123674	7.87e-19	0.219036	0.45618	0.0538588	0.014677	0.495377	0.353234	0.0067525	0.100861	2.17e-19	0	0.218973	0.377792	0.00076879	0.144054	5.5e-18	0.0226092	0.258048	0	0	0.101256	2.25e-18	0.249956	7.68e-17
Tregs	1.16e-17	0	4.42e-18	0	0.14405	0	0.00840442	0.17207	0.0440619	0.0677812	0.0471002	0.0762478	1.59e-18	0.0237616	0.0698938	0.047871	0.144741	3.51e-17	0.0457667	6.86e-18	0.0892185	0.119415	0	0.143789	0	7.59e-18	8.16e-17	0.0598479	0.113603	0.0160117	0	4.01e-17	0.0421678	3.86e-17	2.85e-17	1.84e-18	5.5e-18	0	0.182231	1.09e-16	1.35e-18	0.0413844	2.66e-17	0.0257306	0	0.294437	0.110173	0.131856	3.77e-17
ImmuneScore	0.381791	0.565457	0.180823	0.269781	1.13825	0.0784701	0.99719	1.21948	0.795399	1.68488	1.40329	0.989606	0.5685	0.993678	0.303768	0.444415	1.44378	0.435429	0.306964	0.222745	0.705312	1.35394	0.152828	0.538572	0.774437	0.140572	0.74918	1.45021	0.588509	0.23781	0.867375	0.368688	1.21926	0.455597	0.142131	0.70809	0.155851	0.0275973	0.69228	0.186129	0.594044	0.515138	0.304844	0.285006	0.153844	1.3933	0.20166	1.71268	0.0191758
StromaScore	0.0616565	0.0188056	0.263788	0.093275	0.189487	0.118138	0.720569	0.208789	0.141733	0.0374691	0.44264	0.0362965	0.00592753	0.505397	0.00244772	2.42e-18	0.673187	0.0648041	0.267974	1.0142	0.0836459	0.778663	0.821957	0.0357713	0.138864	0.999432	0.0677909	0.224672	0.400384	0.245552	0.268471	0.945235	0.0880543	0.757234	0.226594	0.0776871	0.0550002	0.252808	0.0197881	0.210857	0.216573	0.0503672	0.0492054	0.326124	0.737333	0.0607078	0.571194	0.113558	0.276443
MicroenvironmentScore	0.443448	0.584262	0.44461	0.363056	1.32774	0.196608	1.71776	1.42827	0.937132	1.72235	1.84593	1.0259	0.574428	1.49907	0.306215	0.444415	2.11697	0.500233	0.574939	1.23695	0.788958	2.1326	0.974785	0.574344	0.913301	1.14	0.816971	1.67489	0.988893	0.483362	1.13585	1.31392	1.30732	1.21283	0.368725	0.785777	0.210851	0.280406	0.712068	0.396986	0.810617	0.565505	0.354049	0.61113	0.891177	1.45401	0.772854	1.82624	0.295619
[truncated: 785 more columns]

## Sheet: Table S4 cell_risk_score_cor
Cell_type	R (Risk score cor)	p_value
aDC	0.198216	7.78e-09
Adipocytes	0.307538	0
Astrocytes	0.377169	0
B-cells	-0.158113	4.47e-06
Basophils	-0.204516	2.51e-09
CD4+ memory T-cells	-0.0764617	0.0272399
CD4+ naive T-cells	0.299059	0
CD4+ T-cells	-0.0131512	0.704508
CD4+ Tcm	0.0717306	0.0383521
CD4+ Tem	-0.0293614	0.397083
CD8+ naive T-cells	-0.0411529	0.235158
CD8+ T-cells	0.255517	6.75e-14
CD8+ Tcm	0.172759	5.18e-07
CD8+ Tem	0.0145692	0.674386
cDC	0.244179	8.7e-13
Chondrocytes	0.395081	0
Class-switched memory B-cells	-0.129854	0.000169657
CLP	-0.385156	0
CMP	0.292419	0
DC	0.188654	4.03e-08
Endothelial cells	0.424744	0
Eosinophils	0.156904	5.3e-06
Epithelial cells	-0.459624	0
Erythrocytes	-0.439469	0
Fibroblasts	0.431593	0
GMP	0.178869	1.99e-07
Hepatocytes	-0.107282	0.00191888
HSC	0.483111	0
iDC	0.172699	5.23e-07
Keratinocytes	-0.376992	0
ly Endothelial cells	0.44095	0
Macrophages	0.142525	3.61e-05
Macrophages M1	0.0595337	0.085756
Macrophages M2	0.257631	4.13e-14
Mast cells	0.020106	0.56203
Megakaryocytes	0.309173	0
Melanocytes	0.315312	0
Memory B-cells	-0.154887	7.01e-06
MEP	-0.350962	0
Mesangial cells	0.25066	2.05e-13
Monocytes	0.27864	2.22e-16
MPP	-0.179021	1.95e-07
MSC	0.20728	1.51e-09
mv Endothelial cells	0.317185	0
Myocytes	0.396945	0
naive B-cells	0.0284697	0.411583
Neurons	0.297983	0
Neutrophils	-0.0266444	0.442221
NK cells	-0.112623	0.00112228
NKT	-0.216735	2.53e-10
Osteoblast	-0.349046	0
pDC	-0.17984	1.71e-07
Pericytes	0.091059	0.00850787
Plasma cells	-0.237982	3.34e-12
Platelets	0.1589	4e-06
Preadipocytes	-0.185653	6.65e-08
pro B-cells	-0.378861	0
Sebocytes	-0.364259	0
Skeletal muscle	-0.24335	1.04e-12
Smooth muscle	0.204363	2.59e-09
Tgd cells	-0.0315825	0.362331
Th1 cells	-0.432943	0
Th2 cells	-0.00588485	0.86525
Tregs	0.188459	4.17e-08

## Sheet: Table S4 cells_families
Cells	Family	Group	Type	Family2
Preadipocytes	Non-Hematopoietic	Adipocytes	Stroma	Non-Hematopoietic
Neurons	Non-Hematopoietic	Astrocytes	Epithelial	Non-Hematopoietic
Class-switched memory B-cells	Lymphocytes	B-cells	Lymphoid	Immune
Memory B-cells	Lymphocytes	B-cells	Lymphoid	Immune
naive B-cells	Lymphocytes	B-cells	Lymphoid	Immune
Plasma cells	Lymphocytes	B-cells	Lymphoid	Immune
pro B-cells	Lymphocytes	B-cells	Lymphoid	Immune
CD4+ memory T-cells	Lymphocytes	CD4+ memory T-cells	Lymphoid	Immune
CD4+ naive T-cells	Lymphocytes	CD4+ T-cells	Lymphoid	Immune
CD4+ Tcm	Lymphocytes	CD4+ T-cells	Lymphoid	Immune
CD4+ Tem	Lymphocytes	CD4+ T-cells	Lymphoid	Immune
Tgd cells	Lymphocytes	CD4+ T-cells	Lymphoid	Immune
Th1 cells	Lymphocytes	CD4+ T-cells	Lymphoid	Immune
Th2 cells	Lymphocytes	CD4+ T-cells	Lymphoid	Immune
Tregs	Lymphocytes	CD4+ T-cells	Lymphoid	Immune
CD8+ naive T-cells	Lymphocytes	CD8+ T-cells	Lymphoid	Immune
CD8+ Tcm	Lymphocytes	CD8+ T-cells	Lymphoid	Immune
CD8+ Tem	Lymphocytes	CD8+ T-cells	Lymphoid	Immune
aDC	Non-lymphocytes	DC	Myeloid	Immune
cDC	Non-lymphocytes	DC	Myeloid	Immune
iDC	Non-lymphocytes	DC	Myeloid	Immune
pDC	Non-lymphocytes	DC	Myeloid	Immune
ly Endothelial cells	Non-Hematopoietic	Endothelial cells	Stroma	Non-Hematopoietic
mv Endothelial cells	Non-Hematopoietic	Endothelial cells	Stroma	Non-Hematopoietic
Keratinocytes	Non-Hematopoietic	Epithelial cells	Epithelial	Non-Hematopoietic
Mesangial cells	Non-Hematopoietic	Fibroblasts	Stroma	Non-Hematopoietic
Sebocytes	Non-Hematopoietic	Epithelial cells	Epithelial	Non-Hematopoietic
Pericytes	Non-Hematopoietic	Fibroblasts	Stroma	Non-Hematopoietic
CLP	HSC	HSC	HSC	HSC
CMP	HSC	HSC	HSC	HSC
Erythrocytes	HSC	HSC	HSC	HSC
GMP	HSC	HSC	HSC	HSC
Megakaryocytes	HSC	HSC	HSC	HSC
MEP	HSC	HSC	HSC	HSC
Macrophages M1	Non-lymphocytes	Macrophages	Myeloid	Immune
Macrophages M2	Non-lymphocytes	Macrophages	Myeloid	Immune
HSC	HSC	Parent	HSC	HSC
MPP	HSC	Parent	HSC	HSC
Platelets	Non-lymphocytes	Parent	HSC	HSC
B-cells	Lymphocytes	Parent	Lymphoid	Immune
CD4+ T-cells	Lymphocytes	Parent	Lymphoid	Immune
CD8+ T-cells	Lymphocytes	Parent	Lymphoid	Immune
NK cells	Lymphocytes	Parent	Lymphoid	Immune
NKT	Lymphocytes	Parent	Lymphoid	Immune
Adipocytes	Non-Hematopoietic	Parent	Stroma	Non-Hematopoietic
Astrocytes	Non-Hematopoietic	Parent	Epithelial	Non-Hematopoietic
Chondrocytes	Non-Hematopoietic	Parent	Stroma	Non-Hematopoietic
Endothelial cells	Non-Hematopoietic	Parent	Stroma	Non-Hematopoietic
Epithelial cells	Non-Hematopoietic	Parent	Epithelial	Non-Hematopoietic
Fibroblasts	Non-Hematopoietic	Parent	Stroma	Non-Hematopoietic
Hepatocytes	Non-Hematopoietic	Parent	Epithelial	Non-Hematopoietic
Melanocytes	Non-Hematopoietic	Parent	Epithelial	Non-Hematopoietic
MSC	Non-Hematopoietic	Parent	Stroma	Non-Hematopoietic
Skeletal muscle	Non-Hematopoietic	Parent	Stroma	Non-Hematopoietic
Smooth muscle	Non-Hematopoietic	Parent	Stroma	Non-Hematopoietic
Basophils	Non-lymphocytes	Parent	Myeloid	Immune
DC	Non-lymphocytes	Parent	Myeloid	Immune
Eosinophils	Non-lymphocytes	Parent	Myeloid	Immune
Macrophages	Non-lymphocytes	Parent	Myeloid	Immune
Mast cells	Non-lymphocytes	Parent	Myeloid	Immune
Monocytes	Non-lymphocytes	Parent	Myeloid	Immune
Neutrophils	Non-lymphocytes	Parent	Myeloid	Immune
Myocytes	Non-Hematopoietic	Skeletal muscle	Stroma	Non-Hematopoietic
Osteoblast	Non-Hematopoietic	Skeletal muscle	Stroma	Non-Hematopoietic
