# Supplementary material for: Identification of a Tumor Microenvironment-relevant Gene set-based Prognostic Signature and Related Therapy Targets in Gastric Cancer
Source: Theranostics. 2020 Jul 9;10(19):8633–47. doi: 10.7150/thno.47938 (PMC7392024; doi:10.7150/thno.47938)
Supplement: Supplementary file 6 — Supplementary table 5. [file thnov10p8633s6.xlsx]

## Sheet: Table S5 PanImmune_GeneSet_GS
Panimmune_gene_set	TCGA-3M-AB46	TCGA-B7-5818	TCGA-B7-A5TI	TCGA-B7-A5TJ	TCGA-B7-A5TK	TCGA-B7-A5TN	TCGA-BR-4187	TCGA-BR-4191	TCGA-BR-4201	TCGA-BR-4253	TCGA-BR-4256	TCGA-BR-4257	TCGA-BR-4267	TCGA-BR-4279	TCGA-BR-4280	TCGA-BR-6452	TCGA-BR-6453	TCGA-BR-6455	TCGA-BR-6456	TCGA-BR-6457	TCGA-BR-6458	TCGA-BR-6563	TCGA-BR-6564	TCGA-BR-6565	TCGA-BR-6566	TCGA-BR-6705	TCGA-BR-6707	TCGA-BR-6709	TCGA-BR-6710	TCGA-BR-6801	TCGA-BR-6802	TCGA-BR-6803	TCGA-BR-6852	TCGA-BR-7196	TCGA-BR-7197	TCGA-BR-7704	TCGA-BR-7707	TCGA-BR-7715	TCGA-BR-7716	TCGA-BR-7717	TCGA-BR-7722	TCGA-BR-7723	TCGA-BR-7851	TCGA-BR-7901	TCGA-BR-7957	TCGA-BR-7958	TCGA-BR-7959	TCGA-BR-8058	TCGA-BR-8059
aDC	0.0706314	0.0767831	-0.158348	-0.157881	0.403688	-0.239318	0.0844233	0.0200621	-0.182655	0.306369	0.221083	0.0480357	0.0696569	-0.0609459	-0.0811032	-0.154349	0.23674	-0.117382	-0.00964942	-0.0241219	-0.0508059	0.140214	0.227943	0.0217587	0.104765	-0.112118	0.140005	0.307445	0.113468	0.0341319	0.271661	0.000339689	0.265097	0.145597	-0.0285756	0.112218	-0.0292919	-0.0224157	0.128504	0.0199599	0.0271778	-0.194954	-0.353016	0.141058	-0.18749	0.371261	0.107084	0.19818	-0.338404
Angiogenesis	-0.0987065	-0.255472	0.263927	-0.100365	0.170359	-0.00272997	0.419614	0.274151	0.131217	-0.0536842	0.298992	-0.0618522	-0.241012	0.307204	-0.376532	-0.302228	0.365223	-0.11157	0.207745	0.432895	0.032012	0.362267	0.354938	-0.141003	-0.161386	0.471114	-0.0893356	-0.0256748	0.192993	-0.00796728	-0.0857865	0.430285	-0.0712514	0.460076	-0.0753345	-0.10747	-0.187671	0.108215	-0.213782	0.075189	0.0588384	-0.116273	-0.139803	0.309874	0.433399	0.0640776	0.274719	0.186984	0.140222
APM1	-0.165469	0.259632	-0.329257	0.0218198	0.456027	0.256079	0.000277666	0.201502	-0.149011	0.288398	0.37346	-0.119602	-0.0638487	0.0116343	0.268887	-0.245523	0.196962	0.149294	-0.00372279	0.0741818	0.0910562	0.234915	0.113415	0.288684	0.298668	-0.14883	0.407749	0.367617	0.00428724	-0.0350661	0.436716	-0.113713	0.428513	0.230394	-0.155714	0.344696	0.25396	-0.228548	0.129889	0.112676	-0.0988616	-0.379098	-0.314794	0.183733	-0.252323	0.474305	-0.139172	0.218037	-0.46464
APM2	0.0341682	0.266601	-0.302928	-0.188285	0.427544	0.236248	0.196365	0.343381	0.00754378	0.437526	0.159828	0.148552	0.0198069	0.227396	0.0533312	-0.28348	0.410873	-0.0891221	-0.161673	0.208821	0.161726	0.431536	0.178445	0.322082	0.326034	-0.125457	0.232046	0.435084	0.0316428	-0.0265091	0.425874	0.228184	0.36931	0.256587	-0.252431	0.427762	-0.328528	-0.321838	0.124575	-0.0795243	0.252662	-0.171996	-0.299247	0.013112	-0.363219	0.426549	-0.303514	0.306297	-0.390822
B cells	0.143461	-0.019152	-0.0484189	0.0269532	0.0510433	-0.117471	0.0645757	0.0605361	-0.0492845	0.00496598	-0.123533	-0.089562	-0.0629189	0.0474077	0.0189016	-0.147049	0.386376	-0.139686	-0.213749	0.208888	-0.161715	0.350604	0.0179535	0.00979771	0.164622	0.0333351	0.16114	0.124801	0.224855	0.116772	-0.0157427	0.166317	0.0789311	0.0879516	0.029208	0.101713	-0.184127	-0.0384717	-0.0733794	0.13577	0.0982617	0.00471684	-0.122016	-0.116977	-0.194434	0.0476216	-0.0928123	0.132825	-0.115962
B_cell_PCA_16704732	0.0213315	0.058286	-0.00640006	-0.00970158	0.128442	0.0142878	0.128576	0.119882	0.0663352	0.139596	0.104196	0.0716668	0.0341916	0.106582	0.00966766	-0.0139195	0.205038	0.00823045	0.0247073	0.112606	0.0465942	0.172988	0.0645885	0.058666	0.0673334	0.0497914	0.0588096	0.138057	0.0975104	0.0561758	0.0841692	0.106841	0.100925	0.112062	-0.0187222	0.035391	-0.0481997	-0.026272	0.0432612	0.00697482	0.0743522	0.0275866	-0.0304945	0.0299641	-0.00572709	0.136945	0.0587592	0.159579	-0.0297646
Bcell_21978456	0.117679	-0.108977	0.0193344	-0.0290958	0.0482978	-0.280222	-0.0724481	0.0774509	-0.0231194	0.0760414	-0.00439066	-0.253724	-0.104265	0.271568	0.149598	-0.167858	0.338666	-0.216561	-0.387915	0.315863	-0.322654	0.438373	-0.15293	0.0906057	0.313569	0.0329274	0.341373	0.276613	0.407416	0.0881184	-0.0726721	0.198889	0.306047	0.354703	-0.0625112	0.0837294	-0.0543107	-0.185527	0.0513538	0.0438267	0.0502544	0.0201681	0.0334457	-0.178845	-0.411882	0.167344	-0.278439	0.268888	-0.131258
Bcell_mg_IGJ	0.186503	-0.0304979	0.00486829	-0.0412062	0.122313	-0.132243	0.00270432	0.0531212	-0.030617	0.0485682	0.0338423	-0.256433	-0.152245	0.300079	-0.00229827	-0.220324	0.289387	-0.26266	-0.353466	0.258088	-0.312122	0.416441	-0.0366247	-0.000464642	0.317934	0.0492259	0.222937	0.215768	0.390878	0.098365	-0.0358317	0.155321	0.313988	0.337365	-0.0052295	0.0986438	-0.0351423	-0.0875012	0.131093	0.129889	0.12259	-0.061536	-0.0595654	-0.130095	-0.378928	0.148048	-0.202653	0.242939	-0.167533
Bcell_receptors_score	0.0969501	0.11646	-0.119981	-0.0565111	0.231148	-0.0767843	0.241293	0.241834	0.102158	0.183547	0.123919	0.112928	-0.0442104	0.205784	-0.0796272	-0.164512	0.459522	-0.0499082	-0.109011	0.237282	0.0316379	0.408014	0.0964512	0.0391864	0.206681	0.0119871	0.150458	0.242491	0.125527	0.0741332	-0.0167456	0.21091	0.183781	0.217786	-0.0826108	0.162261	-0.197418	-0.15221	0.00343667	0.0777294	0.137445	-0.054227	-0.129041	-0.0824581	-0.13943	0.233588	-0.0220404	0.260287	-0.185187
Buck14_score	0.141963	0.13254	-0.0273841	0.168722	0.161939	-0.0191232	0.0804931	0.00500203	-0.0604686	-0.0196236	-0.0809119	0.0598025	0.0633118	0.00747412	0.145261	-0.144261	0.147025	0.0189079	0.0577593	0.0680931	-0.0611779	0.1996	0.118885	-0.00611585	0.215274	0.0344568	0.144229	0.0723437	0.155398	0.181484	0.109572	0.136538	-0.0105844	-0.0742422	0.0338937	0.0236466	-0.0051253	0.143337	0.00271367	0.118615	0.161393	-0.0597367	-0.00305234	-0.130685	0.0175336	0.0862492	0.0648178	0.0318452	0.0946594
CD103neg_mean_25446897	-0.0656114	0.21581	-0.024403	-0.156456	0.221162	0.0558971	0.400182	0.333567	0.172265	0.282372	0.376445	0.304468	0.0252358	0.281691	-0.090616	-0.0499183	0.285017	0.113703	0.20132	0.185121	0.286119	0.317751	0.146147	0.0984529	0.202683	0.120868	0.133231	0.354502	0.0569174	-0.00747283	0.0112779	0.206944	0.263532	0.282461	-0.163692	0.0393281	-0.239836	-0.130221	0.227404	-0.0825384	0.141578	0.0667531	-0.178154	0.142672	-0.0469847	0.270047	0.138706	0.37096	-0.215439
CD103pos_neg_ratio_25446897	-0.046501	0.177284	-0.019131	-0.106032	0.231002	-0.0108286	0.348317	0.278268	0.117009	0.232173	0.282126	0.213909	-0.0330485	0.244188	-0.0681761	-0.0713642	0.2998	0.0997153	0.145568	0.195934	0.227905	0.33332	0.147876	0.0623766	0.17538	0.1524	0.146986	0.297021	0.0845377	0.01924	-0.00234154	0.203787	0.235315	0.287709	-0.117553	0.051059	-0.13044	-0.105321	0.181961	-0.0248857	0.13833	0.012788	-0.15163	0.0983338	-0.0127062	0.268828	0.100261	0.341131	-0.203837
CD103pos_mean_25446897	0.00332681	0.0676829	-0.00524415	0.0130319	0.25632	-0.223362	0.20061	0.120716	-0.0396822	0.086548	-0.00469232	-0.0687298	-0.224686	0.1369	-0.00541216	-0.134345	0.337529	0.0607454	-0.0236084	0.223512	0.0598058	0.373098	0.152162	-0.0413564	0.0992517	0.230689	0.181377	0.122912	0.155345	0.0888744	-0.0384494	0.194896	0.154548	0.300819	-0.00812655	0.081985	0.10226	-0.0424445	0.0519864	0.113606	0.129042	-0.148184	-0.0838814	-0.0313334	0.0704996	0.264986	-0.00987017	0.259133	-0.174186
CD103	-0.172631	0.10196	-0.261711	-0.383603	0.491836	-0.325404	-0.269283	0.393179	0.180277	0.491316	0.0385644	0.174412	-0.419309	0.115396	0.241297	0.233354	-0.0909734	0.279156	-0.0189667	-0.267501	-0.172111	0.0616511	-0.198835	0.0791703	0.189556	-0.357695	0.403349	0.181167	-0.20366	-0.33305	0.474094	-0.317386	0.495473	-0.171369	-0.399192	0.177678	0.194381	-0.363931	0.241371	-0.334163	-0.294819	-0.409436	0.0414595	-0.311373	-0.445885	0.496735	-0.449671	0.293112	-0.271436
CD8 T cells	0.0511301	0.149754	0.00638608	-0.0236306	0.189457	0.12128	0.0902678	0.0773595	0.0787578	0.109181	0.127322	-0.0209333	0.0580211	0.123945	0.0432374	0.0471933	0.204614	0.110661	0.0459511	0.115055	0.0421065	0.20037	0.12446	0.0605454	0.0595169	0.0833473	0.176635	0.143924	0.100114	0.0202215	0.144175	0.13664	0.153593	0.22339	-0.0665303	0.14144	0.0469501	-0.0167167	0.0863533	0.0440344	0.0962253	0.0508694	0.0351445	0.085736	0.0374826	0.16999	0.0192582	0.159591	0.0528133
CD8_CD68_ratio	-0.0586818	0.208485	-0.288212	-0.260152	0.497403	-0.409139	0.114728	0.108344	-0.313155	0.484189	0.200765	0.0663278	-0.283536	0.142566	-0.0136961	-0.122374	0.370092	0.378406	-0.171591	0.163722	0.192451	0.475281	0.0576425	0.217393	0.00820283	-0.136033	0.45123	0.463552	0.237437	-0.0811746	0.416711	0.299347	0.497403	0.380782	-0.240851	0.311002	-0.171369	-0.280938	0.401196	-0.108938	-0.0496995	-0.0229011	-0.170626	-0.0820654	-0.257628	0.499259	-0.272178	0.476618	-0.398524
CD8_PCA_16704732	0.0584071	0.132298	-0.0712362	-0.132172	0.306405	-0.346869	0.141549	0.097952	-0.0455936	0.281182	0.170828	0.0993883	-0.215662	0.195147	0.0159287	0.0363395	0.346666	0.0639798	-0.134397	0.182512	0.0251308	0.374443	0.122468	0.108076	0.204212	0.0354465	0.276437	0.235834	0.191778	0.0712142	0.323836	0.283009	0.30498	0.227288	-0.13334	0.266618	0.0204216	-0.153993	0.0974686	-0.0144647	0.0471011	-0.0914519	-0.0714571	-0.0960899	-0.197464	0.3142	-0.224649	0.164039	-0.261592
CD8A	-0.0586818	0.208485	-0.288212	-0.260152	0.497403	-0.409139	0.114728	0.108344	-0.313155	0.484189	0.200765	0.0663278	-0.283536	0.142566	-0.0136961	-0.122374	0.370092	0.378406	-0.171591	0.163722	0.192451	0.475281	0.0576425	0.217393	0.00820283	-0.136033	0.45123	0.463552	0.237437	-0.0811746	0.416711	0.299347	0.497403	0.380782	-0.240851	0.311002	-0.171369	-0.280938	0.401196	-0.108938	-0.0496995	-0.0229011	-0.170626	-0.0820654	-0.257628	0.499259	-0.272178	0.476618	-0.398524
CHANG_CORE_SERUM_RESPONSE_UP	0.125427	0.171783	0.100355	0.0198269	0.142826	0.0252434	-0.044042	0.0581648	0.123133	0.174506	0.124908	0.192185	0.0700042	0.0177931	0.155184	0.133659	0.0118126	0.173718	0.0650939	-0.0729807	0.0388094	-0.113585	-0.077287	0.136158	0.172474	-0.0397312	0.195024	0.102993	-0.0887146	0.0184882	0.172885	-0.0657655	0.0939539	0.0339091	0.0408678	0.126973	0.267398	0.131024	0.0602743	0.163681	-0.109295	0.0936928	0.117111	-0.039894	-0.0132216	0.108541	-0.0636638	0.0314621	0.116292
Chemokine12_score	0.16521	0.231908	-0.101457	-0.0327795	0.415538	-0.280779	0.122424	0.106532	0.162703	0.314477	0.29642	0.0742055	-0.109197	0.151715	-0.0376905	-0.0686035	0.345382	-0.096251	-0.178806	0.122377	-0.101815	0.31114	0.0305489	0.109608	0.290417	-0.0604466	0.284875	0.270173	0.186597	0.130952	0.0795073	0.121848	0.352218	0.0557922	-0.0520712	0.21236	0.0880469	-0.109231	0.0329427	0.148852	0.0620107	-0.122892	-0.050842	-0.114935	-0.320397	0.35124	-0.224496	0.101733	-0.0872942
CSF1_response	-0.0596637	0.166154	-0.125337	-0.155063	0.341252	-0.111502	0.340165	0.356199	0.241786	0.387764	0.37868	0.256975	0.0173289	0.263061	-0.0113711	-0.0437467	0.355046	0.0310523	0.0360152	0.137976	0.187732	0.365963	0.0909674	0.114803	0.173761	-0.00406407	0.174154	0.347785	-0.0222718	-0.0545938	0.109424	0.150723	0.304412	0.204226	-0.204829	0.136453	-0.122155	-0.193507	0.191175	-0.0551468	0.0123752	-0.0269766	-0.0955194	0.0428147	-0.116749	0.350175	-0.0225089	0.367433	-0.188328
CSR_Activated_15701700	0.0678166	0.100275	0.0288547	0.056829	0.126127	0.0618691	0.0653705	0.0532808	0.113435	0.106678	0.117278	0.1283	0.0522853	0.0636315	0.0870393	0.038659	0.0708946	0.0850303	0.0829253	0.0526368	0.00230913	0.0411639	0.051823	0.0921161	0.102125	0.0467766	0.0954029	0.0948822	0.0174787	0.0741404	0.0947571	0.0532701	0.0559285	0.11026	0.0462437	0.0766044	0.126487	0.0774242	0.0575866	0.113388	-0.0149801	0.0720843	0.0447861	0.0680272	0.0458548	0.0778024	0.0461441	0.035846	0.108361
CTLA4	0.274628	0.0856286	0.0109495	0.171369	0.210564	-0.116436	0.0504418	0.0822138	0.0376736	0.179831	-0.0770175	0.0701137	-0.0356693	0.0609088	0.0669217	-0.149618	0.366752	-0.170404	-0.207669	0.0388614	-0.126606	0.285169	-0.0116918	0.101218	0.238847	-0.0502933	0.165207	0.113095	0.292295	0.26275	0.0822881	0.0723408	0.207966	-0.0550443	0.107231	0.172556	-0.0137704	0.283387	0.0650659	0.173076	0.228009	-0.0404945	-0.156967	-0.121112	-0.331936	0.310037	-0.135217	0.0404945	-0.125789
CTLA4_data	0.274628	0.0856286	0.0109495	0.171369	0.210564	-0.116436	0.0504418	0.0822138	0.0376736	0.179831	-0.0770175	0.0701137	-0.0356693	0.0609088	0.0669217	-0.149618	0.366752	-0.170404	-0.207669	0.0388614	-0.126606	0.285169	-0.0116918	0.101218	0.238847	-0.0502933	0.165207	0.113095	0.292295	0.26275	0.0822881	0.0723408	0.207966	-0.0550443	0.107231	0.172556	-0.0137704	0.283387	0.0650659	0.173076	0.228009	-0.0404945	-0.156967	-0.121112	-0.331936	0.310037	-0.135217	0.0404945	-0.125789
Cytotoxic cells	-0.00759848	0.169186	-0.138253	-0.107186	0.293425	-0.167072	0.128433	0.0598348	0.0200502	0.27323	0.187943	0.0196975	-0.261164	0.141371	-0.0291817	0.0393357	0.331874	0.0277255	-0.0316879	0.22418	0.107045	0.367594	0.15645	0.11229	0.272707	0.0647359	0.289373	0.27845	0.12757	-0.00551199	0.292988	0.256602	0.322207	0.199707	-0.148185	0.303776	0.173074	-0.162892	0.0179489	0.0138422	0.085913	-0.101065	-0.145756	-0.0462762	-0.172142	0.342172	-0.0823455	0.232924	-0.134617
DAP12_data	-0.187774	0.47298	-0.136998	-0.189704	0.46088	0.172927	0.474168	0.49332	0.388502	0.488643	0.475059	0.472832	-0.111313	0.488421	-0.032403	-0.0819911	0.487678	0.299941	0.178643	0.428291	0.454051	0.485154	0.391546	0.247755	0.488792	0.151029	0.470827	0.466002	-0.200023	-0.0436865	0.294077	0.306177	0.485229	0.420942	-0.378703	0.438833	-0.0660309	-0.114951	0.318574	0.0903796	0.341141	-0.0477694	-0.294671	0.148208	-0.299867	0.476915	0.100624	0.415969	-0.0902311
DC	-0.0204956	0.0860482	0.10068	-0.0652791	0.345045	-0.256006	0.248521	0.117987	0.116191	0.205722	0.254208	0.0278909	-0.158182	0.215502	-0.0771367	0.0440532	0.38962	-0.0100901	-0.0413308	0.208151	-0.0273641	0.280099	0.0487177	0.0585165	0.0462949	0.212811	0.128493	0.226857	0.193091	0.0677651	-0.0916888	0.105723	0.234512	0.196618	-0.124516	-0.00635717	0.0525305	-0.120352	-0.0195108	0.019642	0.145742	0.128905	-0.111089	0.227641	-0.0189631	0.29884	-0.0165507	0.0938726	-0.181281
Eosinophils	0.125595	-0.022217	-0.0569696	0.199631	-0.0314882	0.0993899	0.173073	0.0408871	0.0841905	-0.0124486	0.0873209	0.0448337	0.0898052	0.0540711	0.119429	-0.0638501	0.105457	-0.0347023	-0.00163096	0.0100503	-0.00681746	0.0447211	-0.0116875	-0.0751348	0.0733161	0.0419882	0.00993389	-0.0982736	0.153989	0.0893852	0.00694186	0.0743867	-0.101567	-0.0191293	0.140969	0.0135778	-0.0981362	-0.0601077	-0.0626881	0.018734	0.190983	0.00870466	0.0996101	0.0969978	0.0827894	-0.0483408	0.0338707	0.0276981	-0.00505016
G_CD3E	-0.076703	0.168369	-0.249495	-0.279249	0.439771	-0.355213	0.14095	0.317437	-0.148861	0.449608	0.188194	0.0846421	-0.226526	0.0984458	0.0659672	-0.109964	0.470207	0.0447749	-0.143665	0.212766	0.138493	0.461082	0.144649	0.0907811	0.27172	-0.0389097	0.376227	0.415926	0.121092	-0.138006	0.332736	0.328199	0.461391	0.184356	-0.284745	0.319757	-0.128832	-0.31442	0.280365	-0.119761	-0.0294245	-0.0728459	-0.204973	-0.193322	-0.31716	0.460095	-0.302954	0.430833	-0.383949
G_CYTH4	0.0299574	0.168393	-0.234086	-0.104095	0.334624	-0.31392	0.231752	0.227984	0.04102	0.285309	0.359941	0.108579	-0.0739252	0.083285	0.0565136	0.0486317	0.457306	-0.00110323	-0.113225	0.193332	0.144377	0.395719	0.0708859	0.110184	0.193386	0.0781117	0.218246	0.377683	0.0708822	0.0629981	0.212593	0.270928	0.37415	0.191544	-0.22357	0.252061	-0.0778595	-0.259093	0.183178	-0.0619389	-0.0250188	-0.01865	0.0111299	-0.0675024	-0.244593	0.373971	-0.191239	0.395753	-0.356699
G_GIMAP4	-0.233619	0.013198	0.0531006	-0.366292	0.448985	-0.385413	0.471079	0.347574	0.13728	0.433683	0.403533	0.0224922	-0.355933	0.222648	-0.286529	-0.0788068	0.441287	0.024786	-0.103472	0.389362	0.265175	0.486064	0.431745	0.0524946	-0.0805752	0.439693	0.283203	0.447953	0.155654	-0.261533	0.0664971	0.438828	0.390947	0.472494	-0.263104	0.322653	-0.303334	-0.263109	0.183788	-0.155418	-0.170186	-0.0608189	-0.038654	-0.000653794	0.287706	0.429096	-0.0371448	0.442973	-0.280049
G_HLA-DPA1	-0.0519425	0.347756	-0.334825	-0.293352	0.463945	0.202371	0.187469	0.438702	-0.010961	0.442573	0.274424	0.245199	0.0876033	0.20115	0.154132	-0.274706	0.468991	-0.123215	-0.163557	0.274807	0.283833	0.447111	0.172899	0.401135	0.333985	-0.133424	0.253305	0.47259	-0.0419574	-0.0727605	0.463122	0.24324	0.471693	0.355366	-0.325904	0.446555	-0.342544	-0.367332	0.145368	-0.158776	0.265964	-0.122752	-0.295784	0.0904944	-0.3596	0.491352	-0.308223	0.384849	-0.41556
G_LILRB4	-0.123597	0.393737	-0.24184	-0.164662	0.452523	-0.133159	0.362749	0.375252	0.370909	0.442171	0.472249	0.422533	-0.0780273	0.187416	-0.00808595	0.14658	0.278097	0.0470678	0.107319	0.0474491	0.3678	0.321508	0.0351319	0.321494	0.343645	-0.0572174	0.231633	0.459507	-0.179112	-0.0575091	0.141391	0.0208802	0.455281	0.297473	-0.315567	0.216249	-0.0487165	-0.327849	0.29858	-0.210895	-0.104595	0.110368	0.244387	0.0892099	-0.262803	0.447953	0.188152	0.447335	-0.215788
G_SIGLEC9	-0.0786776	0.264867	-0.135969	-0.196326	0.338752	-0.163414	0.429973	0.429696	0.375062	0.423734	0.482242	0.4319	0.203772	0.379959	0.0805237	0.0565127	0.334532	-0.0175376	0.112903	0.117213	0.253393	0.3112	-0.0469862	0.189441	0.326437	-0.0609483	0.027634	0.445888	-0.0400705	0.0105262	0.00855002	0.0721168	0.332103	0.136011	-0.229021	0.0664692	-0.133427	-0.219816	0.200143	-0.110073	-0.0571939	-0.0160921	0.0464323	0.157892	-0.0842076	0.310874	0.260241	0.44683	-0.285035
G_SLAMF6	-0.0926402	0.167915	-0.169281	-0.279119	0.411447	-0.353422	0.168197	0.331497	0.0649035	0.427841	0.177321	0.0578713	-0.170018	0.18202	-0.0611547	-0.0246152	0.419482	-0.0238926	-0.135064	0.196553	0.156802	0.437125	0.0301972	0.138836	0.169388	-0.0610869	0.29631	0.423134	0.117623	-0.145241	0.134197	0.215332	0.406841	0.288955	-0.294614	0.262257	-0.190374	-0.35063	0.268101	-0.133875	-0.0103654	0.090389	-0.0188008	-0.151408	-0.327137	0.45338	-0.291969	0.417243	-0.300321
GP2_ImmuneTcellBcell_score	0.0061223	0.0765467	-0.00811223	-0.0623962	0.213743	0.010979	0.136554	0.114893	0.0770999	0.219868	0.206423	0.087652	0.0364078	0.102084	0.0627217	0.00872726	0.127548	0.0418507	0.0571743	0.0319696	0.046854	0.113024	0.0815257	0.0904947	0.0853354	0.0208457	0.071738	0.154591	0.056905	0.00232802	0.18532	0.0397209	0.20729	0.123385	-0.0720081	0.0496699	0.0478633	-0.0417755	0.0934864	-0.000790088	0.0242705	-0.0159892	0.0188695	0.0508164	0.0153193	0.200873	0.0496582	0.135149	-0.070607
GRANS_PCA_16704732	0.0186624	0.100345	0.0238247	0.0526016	0.147622	0.0648999	0.156222	0.122424	0.130114	0.117088	0.183411	0.151427	0.0973304	0.139953	0.0220898	0.0520592	0.106761	0.0129802	0.0845296	0.0766713	0.0514024	0.119928	0.0633788	0.0342967	0.100853	0.0361831	0.0178304	0.122805	0.113958	0.0904225	0.103932	0.0548092	0.0962039	0.0774978	-0.00748402	0.0209226	0.0518563	-0.0168162	0.0889998	0.0567894	0.052996	-0.017084	0.00191659	0.105941	0.0329315	0.0884356	0.0327089	0.113699	0.0551969
HER2_Immune_PCA_18006808	0.000403493	0.101812	-0.055894	-0.0404925	0.232864	-0.0176954	0.181272	0.17321	0.0769286	0.210041	0.193082	0.102947	0.00536259	0.139898	0.0114936	-0.0206607	0.263709	-0.00119123	0.0290655	0.133594	0.0851977	0.261466	0.103739	0.0755829	0.131849	0.0627746	0.131365	0.230818	0.0732048	0.0255396	0.118359	0.140348	0.216973	0.147213	-0.0769192	0.122995	-0.0179547	-0.0864841	0.12026	0.0111208	0.0650191	-0.0190193	-0.0442595	0.0589868	-0.0349884	0.241016	0.00207938	0.237072	-0.0821074
ICS5_score	0.06083	-0.0299686	-0.133234	0.137054	0.313766	-0.0844455	0.0466119	0.00735059	-0.0795031	0.106324	-0.0473685	-0.16547	-0.237079	0.0642467	0.165534	-0.315552	0.347518	-0.175933	-0.0749825	0.0757639	-0.15598	0.400502	-0.0242179	0.0780144	0.309129	-0.132819	0.198988	0.187635	0.200722	0.0862231	0.24802	0.0422333	0.253372	-0.163954	-0.0836452	0.23346	0.0469342	-0.2554	0.121931	0.014521	0.00277229	-0.22101	-0.162725	-0.0663951	-0.325827	0.286976	-0.115863	0.105605	-0.230458
iDC	0.0637467	0.0398211	0.0455895	0.0805022	0.0433789	0.019743	0.140034	0.225858	0.0962263	0.0602212	0.139911	0.13704	0.0515226	0.195395	-0.058563	0.0424875	0.21156	0.019187	0.0643493	0.161166	0.0147757	0.149003	0.0722366	-0.0204517	0.121289	0.14418	0.1001	0.0878906	0.167404	0.107938	-0.0148913	0.128975	0.132691	0.133844	-0.011437	0.0741441	-0.0649811	0.00639875	0.0605427	0.149862	0.162561	-0.0202943	-0.0588629	0.120833	-0.0705932	0.115576	-0.0529981	0.100247	-0.0166199
IFIT3	0.186439	-0.202072	-0.392114	-0.311755	0.486608	0.0755297	0.47151	0.123442	0.163866	0.315436	0.485738	-0.0537012	-0.20629	0.17355	-0.269703	-0.378994	0.0273521	-0.32413	0.116647	-0.144462	-0.0995956	0.0876299	0.447583	-0.0251442	0.0808531	-0.140518	0.0227349	0.060013	0.274144	-0.0737277	0.394558	-0.0341516	0.424822	0.233636	-0.165738	-0.0639132	0.054046	0.0417329	0.0394697	0.144959	0.0524445	-0.334544	-0.463292	0.206457	-0.253031	0.212869	0.328909	0.0541052	-0.402441
IFN_21978456	0.142934	-0.224431	-0.295058	-0.286406	0.487446	0.0935019	0.427983	-0.0139061	0.0462874	0.337092	0.447865	-0.0708654	-0.0890166	0.112814	-0.264459	-0.34298	0.00951216	-0.31637	0.185252	-0.209935	-0.192209	-0.0120193	0.41781	0.0682309	0.170724	-0.177911	0.075279	0.00422548	0.285992	-0.00430803	0.448593	-0.107338	0.429683	0.110293	-0.167199	-0.0479331	0.0304156	0.025824	0.0864711	0.170371	0.0608867	-0.371875	-0.457718	0.188705	-0.272903	0.245024	0.285362	0.00998328	-0.422353
IFNG_score_21050467	0.00341034	0.158214	0.0128243	-0.0698497	0.274075	0.115535	0.151262	0.0922804	0.0568468	0.209709	0.289504	0.0705452	0.046702	0.0748731	0.133024	0.0173742	0.14835	0.0938083	0.0850661	0.0595527	0.0986951	0.111865	0.1221	0.146001	0.197086	0.0398446	0.161894	0.203601	0.0147983	0.0157856	0.270461	0.0187514	0.254452	0.160586	-0.140171	0.068649	0.219944	-0.0624912	0.0971563	0.120023	0.0248151	-0.0832932	-0.0235266	0.0669121	0.0102716	0.251777	0.00489726	0.110631	-0.0625634
IgG_19272155	0.161328	-0.0817683	0.0910062	0.0177895	0.042856	-0.267863	-0.0643535	0.0493731	-0.0173533	0.0240552	-0.118474	-0.22414	-0.0911867	0.237652	0.106695	-0.146022	0.352017	-0.197429	-0.375439	0.302206	-0.297439	0.414904	-0.125876	0.0400312	0.343584	-0.0138059	0.295617	0.250157	0.400059	0.131606	-0.0705655	0.214023	0.262708	0.305139	-0.0183825	0.0951734	-0.0855832	-0.148281	0.0317377	0.0794921	0.105911	0.0469986	-0.0235115	-0.22505	-0.38983	0.114789	-0.256464	0.191601	-0.0934371
IGG_Cluster_21214954	0.0177862	-0.0554706	-0.0270026	0.0206298	0.181965	-0.159092	-0.0409098	0.0991126	0.00598337	0.153808	-0.096829	-0.183365	-0.129114	0.117738	0.0801722	-0.18128	0.42096	-0.116231	-0.229414	0.268878	-0.181146	0.429093	-0.0736457	0.129362	0.3115	-0.109596	0.273803	0.31934	0.329764	-0.000245052	0.0693043	0.210866	0.322798	0.23684	-0.126014	0.22673	-0.0908088	-0.2274	0.16102	0.0964377	0.035471	0.056309	-0.0298116	-0.0382621	-0.371602	0.309537	-0.301929	0.257975	-0.182136
IL12_score_21050467	-0.0131845	0.117785	-0.0536574	-0.167	0.289651	-0.13911	0.0864913	0.194661	0.0201038	0.335118	0.172811	0.0328004	0.0312594	0.103991	0.0576819	0.00644129	0.21033	0.0731286	-0.0838553	0.0473072	0.0980169	0.236328	0.0427927	0.110659	0.108368	-0.0392159	0.274247	0.238755	0.0563417	-0.0215074	0.180197	0.0912716	0.267707	0.131657	-0.190355	0.156616	-0.0226334	-0.145242	0.207236	-0.0855214	0.046615	-0.0424763	-0.0185095	-0.06279	-0.0410006	0.31743	-0.0288942	0.21851	-0.177452
IL13_score_21050467	-0.110427	0.128231	-0.0569032	-0.056414	0.227577	-0.0232654	0.0999358	0.127416	-0.107325	0.250047	0.162781	0.0383343	0.191365	0.0874689	-0.121408	0.0814011	0.0424253	0.114666	0.160462	0.0424372	0.067285	0.0505178	-0.0068973	0.0922633	-0.159254	0.0970209	-0.0636881	0.14506	0.0581601	0.00819194	0.272095	0.0402897	0.171045	0.125303	-0.203707	-0.0527911	-0.0251768	-0.0731204	0.141538	-0.217386	0.0610356	-0.188432	0.05535	0.16889	0.117609	0.183999	0.119165	0.144873	-0.187668
IL2_score_21050467	-0.0909086	0.0649538	0.0147086	-0.0372828	0.0934032	0.0231992	0.0924345	0.0681882	-0.0148437	0.170224	0.190774	0.0856893	0.0115355	0.0390662	0.0305187	0.114678	0.150498	0.122884	0.200512	0.120373	0.0885448	0.086947	0.0199272	0.183481	0.111361	0.0872084	0.0320402	0.179885	-0.00628543	0.0317267	0.184405	0.0983587	0.206386	0.116755	-0.0383845	0.0412928	0.0831639	0.0528607	0.203495	0.00432358	-0.0151574	0.0102874	0.132595	0.125461	0.154995	0.211667	0.0754605	0.236326	0.0285051
IL4_score_21050467	-0.275552	0.177439	0.025205	0.0566822	0.147867	0.143705	0.0837691	0.0452305	-0.141025	0.129907	0.115791	0.0887352	0.208358	-0.0899234	-0.05815	0.0250295	0.092047	0.0740614	0.232587	0.231256	0.130209	-0.00340937	0.176481	0.199088	0.0841902	0.191821	-0.0649806	0.244372	0.0711293	-0.119483	0.299117	0.234181	0.274857	0.242344	-0.100646	-0.0592488	0.0223239	-0.160829	0.284368	-0.194993	-0.0457857	0.114927	0.119477	0.164871	0.199756	0.208691	0.10357	0.248992	0.0569087
IL8_21978456	0.280105	0.283863	0.0356565	-0.115635	0.00573172	0.254832	-0.0456041	0.414472	0.251861	0.0102917	0.441803	0.251492	0.491213	0.251166	0.0314505	-0.163886	0.0177201	-0.374796	-0.328092	-0.123914	-0.242476	0.0138125	-0.223441	-0.413224	0.110979	-0.255187	-0.155788	-0.253377	0.11736	0.100197	0.248308	-0.174837	0.212559	-0.0585625	-0.133839	-0.101017	0.382596	-0.223132	-0.410688	0.0784919	0.142157	-0.366175	-0.313651	0.0722972	-0.432262	-0.0587485	-0.245125	-0.350525	0.110092
Immune_cell_Cluster_21214954	-0.0301643	0.189289	-0.168217	-0.159843	0.396646	-0.157154	0.263153	0.295765	0.119558	0.4132	0.334956	0.160586	-0.0349988	0.226784	0.0783312	-0.0811831	0.382488	0.027494	-0.104677	0.119262	0.125457	0.360431	0.072997	0.14748	0.22887	-0.0745813	0.276977	0.343327	0.0223108	-0.0559406	0.213484	0.118196	0.371569	0.203605	-0.221888	0.256167	-0.00570038	-0.241967	0.165261	-0.0440718	0.0403385	-0.114396	-0.171183	-0.0189698	-0.252421	0.417211	-0.130172	0.318067	-0.299049
Immune_NSCLC_score	0.107322	-0.00793496	-0.00574186	-0.0170277	0.0817042	-0.0170052	0.130132	0.112566	0.092238	0.0840272	0.0722694	0.0283529	0.0170812	0.181483	-0.00248416	-0.0854735	0.249221	-0.0541242	-0.00379949	0.160701	0.00415662	0.251353	0.0579075	-0.0158033	0.138423	0.02505	0.137372	0.14002	0.184141	0.0801814	-0.0167369	0.151928	0.111425	0.150131	0.0467074	0.102451	-0.0725508	0.0453916	0.0737641	0.0530021	0.105772	0.0584322	-0.094236	0.0332414	-0.0860586	0.111177	-0.0107595	0.119288	-0.0255121
Interferon_19272155	0.168446	-0.182244	-0.297577	-0.290011	0.485974	0.103575	0.439803	-0.000272706	0.0136585	0.292679	0.460118	-0.0440906	-0.11996	0.135029	-0.255847	-0.341503	-0.00300657	-0.306668	0.162911	-0.205552	-0.210049	0.00195141	0.391163	0.0449973	0.167805	-0.156764	0.0631368	-0.00821324	0.269864	-0.0039992	0.44686	-0.122927	0.427873	0.114404	-0.130452	-0.00663149	0.0413488	0.051079	0.063618	0.182509	0.05159	-0.371458	-0.456885	0.224217	-0.267635	0.218827	0.273235	0.0303132	-0.423563
Interferon_Cluster_21214954	0.13015	-0.0291463	-0.32825	-0.286824	0.45074	0.12144	0.360484	0.0187817	-0.00594559	0.312343	0.419173	-0.0994117	-0.0931796	0.0821218	-0.0509442	-0.222616	0.0528111	-0.14573	0.143219	-0.130233	-0.0255645	0.0172457	0.363821	0.137187	0.162223	-0.108789	0.078315	0.0631746	0.18176	-0.0171049	0.430426	-0.129461	0.4159	0.150759	-0.230877	0.0810186	0.124224	-0.0217995	0.0762157	0.151609	0.087319	-0.388685	-0.321732	0.167627	-0.199801	0.278075	0.164685	0.0627977	-0.3999
IR7_score	-0.0123193	0.208361	-0.220873	0.00187991	0.280394	-0.0628705	0.130642	0.156438	-0.0282747	0.259475	0.175999	0.118531	-0.152912	0.250652	0.0971764	-0.212149	0.379001	-0.0266996	-0.201522	0.158179	0.115657	0.41115	0.0830134	0.105225	0.356954	-0.0671689	0.328642	0.28504	0.187198	0.0218959	0.145744	0.164837	0.314702	0.133931	-0.153273	0.202975	-0.0970176	-0.145141	0.11987	-0.0184566	0.0811176	-0.120605	-0.184814	-0.0872755	-0.401197	0.287751	-0.226932	0.152384	-0.234454
KEGG_HEMATOPOIETIC_CELL_LINEAGE	0.0508763	0.0764939	-0.054384	-0.049799	0.20819	-0.125621	0.213292	0.209232	0.102074	0.165659	0.153144	0.101763	0.0407866	0.193764	-0.00956624	-0.128274	0.299112	-0.062682	-0.0561204	0.158954	-0.0302014	0.295599	0.092338	-0.051308	0.150101	0.0467703	0.0753697	0.212175	0.158345	0.0851295	0.0663539	0.166722	0.137878	0.110808	-0.0454804	0.0626626	-0.0780487	-0.150817	0.0262901	0.0296731	0.0941709	-0.111877	-0.117007	0.0388525	-0.0838011	0.182284	-0.00782712	0.181156	-0.0897001
LCK_19272155	-0.0293313	0.0846453	-0.167652	-0.113125	0.353025	-0.28263	0.286771	0.258534	0.0893543	0.375579	0.26499	0.111075	-0.114151	0.208206	-0.0126941	-0.096707	0.45003	-0.0363369	-0.148294	0.163431	0.0618575	0.426692	0.0867843	0.0295149	0.1758	0.00983983	0.238248	0.342746	0.0790514	-0.0729928	0.130388	0.238219	0.338869	0.162054	-0.192273	0.228655	-0.0826719	-0.27882	0.183561	-0.00525438	0.0302797	-0.0773268	-0.168944	-0.0993913	-0.257944	0.388201	-0.189512	0.377662	-0.316554
LIexpression_score	0.061775	0.136928	-0.179759	-0.0879024	0.309708	-0.218492	0.132748	0.109483	-0.102082	0.214893	0.039789	0.0227538	-0.139174	0.106578	-0.018393	-0.1497	0.460184	0.0150339	-0.138161	0.23026	-0.0179159	0.442413	0.103363	-0.00239456	0.287367	-0.017729	0.304839	0.292816	0.164351	0.0361994	0.181646	0.26528	0.305696	0.099507	-0.118731	0.249775	-0.088248	-0.204938	0.119104	0.0708481	0.131092	-0.117355	-0.205459	-0.129588	-0.32672	0.303408	-0.22094	0.293958	-0.26377
LYM	-0.133618	0.254159	-0.24286	-0.290689	0.382571	-0.361781	0.301956	0.358605	0.0915845	0.424113	0.352708	0.287573	-0.0393208	0.139485	-0.0472389	0.0795884	0.443641	0.10698	-0.0427679	0.14789	0.317647	0.431925	0.129311	0.176829	0.14296	0.00175538	0.283713	0.428062	-0.0297786	-0.141492	0.206787	0.257386	0.427179	0.268246	-0.278179	0.279396	-0.207969	-0.318583	0.291111	-0.177627	-0.0416862	0.0490615	-0.063178	-0.0960335	-0.222019	0.453542	-0.171121	0.460306	-0.376915
Lymph vessels	-0.00255886	-0.0541564	0.196739	-0.178179	0.357953	0.447335	0.431848	0.182918	0.483076	-0.139073	0.460848	0.316707	-0.0912264	0.324571	-0.33477	-0.0157711	0.284194	-0.232766	0.407876	0.376391	0.0924543	0.428881	0.313606	0.147238	0.379958	0.333015	-0.0484441	0.0781362	0.00382249	0.103477	0.079914	0.268725	0.203311	0.292309	-0.0780745	0.0506324	0.0260413	0.248711	-0.059864	0.286826	-0.152836	-0.19588	0.119657	0.360388	0.400294	0.156043	0.369866	0.160043	0.445015
LYMPHS_PCA_16704732	0.118915	0.168371	0.16573	0.0821953	0.163116	0.0398983	-0.0246915	0.0212115	0.121145	0.129396	0.036637	0.170933	0.0947882	0.0855528	0.193429	0.046077	0.163357	0.183608	-0.0334535	-0.0298853	-0.0484205	0.0623776	0.00133643	0.055898	0.217909	0.0166147	0.268657	-0.0146347	-0.102408	-0.00919427	0.0643195	-0.0921001	-0.00174308	-0.063609	-0.0373787	0.0694892	0.204242	0.145347	-0.0306876	0.217417	0.0537908	0.0241941	0.049442	-0.144109	0.0303069	0.0187797	0.0372069	0.000357557	0.195394
Macrophages	0.068175	0.158594	0.036692	0.00334074	0.194276	0.00811385	0.245935	0.153719	0.202661	0.19064	0.254086	0.258421	0.0200227	0.305765	-0.0722071	-0.0114658	0.208728	-0.0249489	0.110654	0.151604	0.0715114	0.252785	0.0532004	0.108918	0.231658	0.0911221	0.131711	0.239652	0.114687	0.0988165	-0.0464336	0.105097	0.0993597	0.0872932	-0.102771	-0.0258301	-0.105707	-0.0500241	0.114203	0.0762488	0.0882548	0.0108294	0.0193103	0.0466917	0.00442339	0.173843	0.0809816	0.191244	0.0150859
Mast cells	0.0769224	-0.110516	0.0264817	0.0572519	0.107295	0.026912	0.316825	0.0976686	0.028469	-0.177834	0.0924591	-0.0621108	-0.0255159	0.263149	-0.122753	-0.182507	0.276904	-0.153243	-0.0535458	0.241853	-0.175217	0.373211	0.195591	-0.166957	0.0616372	0.144463	0.00496627	-0.141413	0.354978	0.079278	-0.0995624	0.252513	-0.240133	-0.0295305	0.064859	-0.0751936	-0.153468	0.0705508	-0.0982092	0.0601096	0.32296	-0.18613	-0.15309	-0.0410568	0.148768	0.0199014	0.184337	0.159	-0.121232
MCD3_CD8_21214954	0.0469449	-0.153493	0.0531279	-0.0234203	0.0751051	-0.114267	0.40139	0.0284784	0.123243	-0.17437	0.19661	-0.0519953	-0.220303	0.35271	-0.243252	-0.317948	0.398432	-0.1124	0.0128483	0.410527	-0.0273656	0.407866	0.32892	-0.196056	0.00689896	0.442019	-0.0351732	0.0388932	0.246269	0.105508	-0.203185	0.413546	-0.11008	0.323085	-0.000448661	-0.167122	-0.238193	0.0296572	-0.176191	0.14214	0.113424	-0.069621	-0.204898	0.146243	0.291451	-0.101489	0.173133	0.0521446	0.0413775
MDACC.FNA.1_20805453	0.0180188	0.158334	-0.10999	-0.104135	0.296996	-0.00260431	0.254371	0.258154	0.138404	0.263314	0.267806	0.144783	-0.0904737	0.243589	0.0510671	-0.145279	0.3861	-0.0678735	-0.00569644	0.271041	0.148966	0.407774	0.0908076	0.20795	0.299932	0.0588436	0.187216	0.363737	0.0917737	0.0501657	0.100959	0.197754	0.317313	0.297845	-0.130402	0.193546	-0.185779	-0.0914302	0.180309	-0.000727943	0.105905	0.0237233	-0.0810224	-0.0150501	-0.112053	0.268835	-0.0405662	0.284643	-0.112198
MHC.I_19272155	-0.11756	0.268437	-0.33548	0.2317	0.353565	0.235862	0.0306373	0.165803	-0.21006	0.270994	0.322394	-0.193473	-0.0323547	0.0369541	0.332856	-0.403105	0.382233	0.0968706	-0.120264	0.202167	0.20442	0.372839	0.226773	0.337454	0.421621	0.0104618	0.350121	0.298527	0.115929	0.0851116	0.379474	0.00614975	0.414323	0.1504	-0.152985	0.363233	0.225588	-0.196406	0.239578	0.170796	-0.0983298	-0.378613	-0.448154	0.230456	-0.371631	0.362927	-0.311572	-0.0194944	-0.410172
MHC.II_19272155	-0.0720684	0.267562	-0.309673	-0.226856	0.454432	0.0966059	0.31309	0.463893	0.0791534	0.465667	0.363998	0.27191	0.053383	0.294264	0.152351	-0.199425	0.440376	-0.0851502	-0.105705	0.189052	0.196803	0.438984	0.115441	0.290631	0.278621	-0.173261	0.259351	0.431349	-0.0254915	-0.117439	0.359516	0.165264	0.433527	0.281948	-0.316748	0.355764	-0.265316	-0.351072	0.181321	-0.157629	0.166162	-0.145499	-0.280614	0.0523325	-0.352234	0.466201	-0.228878	0.385494	-0.402937
MHC1_21978456	-0.124802	0.277971	-0.341749	0.161262	0.320537	0.27956	0.0280771	0.23812	-0.0955626	0.266556	0.319745	-0.235861	-0.0896159	0.0323924	0.319458	-0.325503	0.337273	0.14337	-0.125285	0.219127	0.182954	0.341353	0.22502	0.306208	0.393351	0.0924626	0.326198	0.258076	0.0737743	0.0647835	0.383297	-0.00614612	0.43335	0.173561	-0.195492	0.367093	0.167683	-0.244381	0.199355	0.0666087	-0.0112168	-0.388543	-0.453799	0.243443	-0.326238	0.33428	-0.287651	0.001453	-0.423744
MHC2_21978456	-0.0694219	0.356628	-0.358865	-0.317066	0.467402	0.192662	0.214708	0.473885	-0.0165907	0.451488	0.29543	0.241513	0.0969938	0.210053	0.190079	-0.266475	0.47103	-0.1111	-0.17079	0.297919	0.283379	0.450633	0.182817	0.391297	0.361755	-0.145788	0.28477	0.469507	-0.0602299	-0.0915052	0.465437	0.252599	0.471568	0.370456	-0.350479	0.450124	-0.340421	-0.37979	0.157703	-0.176649	0.286497	-0.133203	-0.314873	0.108277	-0.383469	0.491914	-0.319835	0.390858	-0.425478
Minterferon_Cluster_21214954	0.0581098	0.01515	-0.277167	-0.177488	0.430446	-0.017688	0.223856	0.0516676	-0.0194727	0.357087	0.351044	-0.0662849	-0.0891529	0.0254116	0.0298544	-0.15913	0.0709584	-0.0433357	0.0174846	-0.0890934	-0.0339745	0.077742	0.236974	0.155729	0.140829	-0.105564	0.149421	0.119166	0.129668	-0.0196405	0.38611	-0.0870198	0.405746	0.166323	-0.202004	0.126368	0.121039	-0.110591	0.0757749	0.0691587	0.0246353	-0.250686	-0.246294	0.0150348	-0.153291	0.358608	0.0640297	0.160598	-0.323924
Module11_Prolif_score	0.216751	0.0777247	0.104664	0.0157777	-0.0409388	-0.29472	-0.235932	-0.0200592	0.10904	0.249147	0.0666369	0.242157	-0.0790754	-0.160152	0.15064	0.167218	-0.091565	0.239735	0.0315392	-0.284135	0.0365489	-0.288983	-0.362048	0.219811	0.107804	-0.179993	0.202629	-0.0112621	-0.244499	-0.0761816	0.166948	-0.28192	0.106073	-0.139196	0.124092	0.0918433	0.282603	0.255969	0.0522791	0.142023	-0.27411	0.24825	0.21533	-0.169888	-0.174873	0.191075	-0.180292	-0.0920676	-0.206313
Module3_IFN_score	0.137143	-0.156475	-0.295391	-0.266233	0.479118	0.0515247	0.373742	0.014053	0.027595	0.34493	0.441991	-0.0761003	-0.100098	0.12411	-0.175209	-0.285385	-0.00972173	-0.235591	0.120856	-0.184999	-0.0777652	0.0139736	0.355296	0.0586814	0.110402	-0.200236	0.0570438	0.019755	0.245685	-0.0445252	0.400821	-0.103672	0.419469	0.118769	-0.170822	0.0175669	0.0503823	-0.00824286	0.0275326	0.123601	0.0396343	-0.332282	-0.397179	0.135857	-0.254293	0.267627	0.195242	0.0749724	-0.399574
Module4_TcellBcell_score	0.0103125	0.0650241	-0.125599	-0.137016	0.297328	-0.24715	0.205183	0.182631	0.0289432	0.292095	0.157617	0.0165788	-0.141685	0.146998	-0.0592468	-0.0943637	0.425349	-0.0641474	-0.149964	0.157198	-0.012259	0.402307	0.0528655	0.0210175	0.137348	-0.0053694	0.216251	0.299212	0.15957	-0.00657734	0.14836	0.219946	0.257111	0.13834	-0.149129	0.194703	-0.0899379	-0.234822	0.14318	0.00839033	0.0507893	-0.0727924	-0.124823	-0.119275	-0.232573	0.318884	-0.221076	0.344422	-0.257488
Module5_TcellBcell_score	0.0319782	0.131736	-0.135895	-0.107794	0.395265	-0.176467	0.171826	0.204626	0.10407	0.401382	0.270759	0.085378	-0.0631861	0.190039	0.0420854	-0.0539904	0.336881	0.00532357	-0.177553	0.0460132	0.00116763	0.310916	-0.0371171	0.116119	0.20505	-0.143005	0.266655	0.287179	0.116939	-0.000335913	0.200492	0.0643878	0.369495	0.131514	-0.163648	0.19948	0.0401359	-0.225369	0.139604	0.00326572	0.0359378	-0.0728189	-0.132534	-0.0774497	-0.328385	0.388467	-0.194214	0.2471	-0.26397
Neutrophils	0.0594627	0.0627748	0.000754055	-0.0646475	0.04207	-0.118368	0.266993	0.168838	0.246464	0.0568058	0.294484	0.137461	0.0875101	0.200317	-0.0721391	-0.167543	0.167802	-0.134671	-0.128711	0.102273	-0.11794	0.196521	0.0344218	-0.161498	0.0537878	0.130263	-0.0297096	0.148432	0.122264	0.0994118	-0.0213737	0.0788161	0.00348348	0.0997578	-0.0467152	-0.0729431	-0.0564438	-0.110217	-0.0978188	0.0273594	0.130921	-0.156846	-0.133185	0.0110887	0.0194374	0.0127419	0.0817311	0.0996048	-0.0388372
NHI_5gene_score	0.0263996	-0.0702791	-0.0762767	-0.136427	0.271679	-0.267557	0.00160499	0.0116524	0.0129582	0.26454	0.240004	0.0328669	-0.0242799	0.163194	0.14342	-0.0273581	0.0764584	-0.0221535	-0.111904	0.0793709	-0.101876	0.176097	-0.112576	0.191302	0.210024	-0.159654	0.277843	0.340054	0.269507	-0.0853072	0.181875	0.0377021	0.312324	0.292458	-0.0861309	0.114469	0.0150749	-0.267133	0.0463283	-0.057636	0.00291358	-0.00827205	0.0507197	-0.10331	-0.350679	0.320485	-0.00976017	0.201856	-0.0200085
NK CD56bright cells	0.0453828	0.0161223	-0.0699146	0.182034	0.107535	0.0682158	-0.246336	-0.269712	-0.188062	-0.0539002	-0.262081	0.0320068	-0.0800196	-0.100979	-0.0880932	0.0425289	0.130999	-0.0716332	-0.0951994	0.105513	0.112182	0.0286643	-0.0155721	-0.108452	0.215377	-0.0739364	0.143545	0.0742736	0.227775	-0.026892	0.0732429	-0.00338512	0.241374	-0.0575999	-0.0160863	0.00943578	0.0579636	-0.196142	-0.143189	0.197274	0.28217	-0.0111863	-0.0732486	0.10321	-0.0804006	-0.0622871	-0.146924	-0.110635	0.0224346
NK CD56dim cells	-0.0386453	0.295412	-0.0294832	-0.109583	0.268435	-0.220209	0.0876662	0.0229511	-0.0221879	0.251058	0.00311462	0.150046	-0.188445	-0.00413015	0.0365898	0.105021	0.195784	-0.018508	-0.0423731	0.15003	0.0564317	0.140124	0.0403374	0.171777	0.162235	0.0530317	0.215378	0.200777	0.105645	-0.00169338	0.284504	0.140061	0.366254	0.179319	-0.113792	0.231595	0.188991	-0.069675	0.345964	-0.0725718	-0.0949669	0.0818379	0.0458131	-0.130019	-0.00486459	0.353119	-0.167272	0.305797	-0.214546
NK cells	0.0334632	0.0269392	0.0568871	-0.0724139	0.0518007	0.0498079	0.115861	-0.088423	-0.0604452	-0.0985527	0.0149245	-0.0572237	0.00701199	0.0448457	-0.0646172	-0.00600756	0.104961	0.0313495	0.137593	0.239082	0.109869	0.171611	0.243343	0.0712123	0.0362803	0.210494	0.00114476	0.148521	0.111329	0.066179	-0.0398511	0.236617	0.0302506	0.152726	0.02762	0.0711936	0.0261991	0.0332387	0.0384709	0.100541	0.0653799	0.0954936	0.0284395	0.0969607	0.161185	0.0637466	0.162438	0.0921911	0.120222
PD1	-0.096541	0.266388	-0.0862225	-0.231795	0.0724892	-0.393476	-0.121855	-0.0167397	-0.351831	0.295562	-0.140858	-0.108418	-0.309963	-0.212642	-0.0442804	0.177307	0.452046	-0.0491798	-0.299719	0.0511841	0.267353	0.431558	0.23224	0.384122	0.39021	0.110348	0.442247	0.485897	0.0528173	-0.0726377	0.46281	0.269877	0.49963	0.109458	-0.232537	0.491464	0.0964667	-0.191115	0.427104	-0.115619	-0.100253	0.026687	-0.0776114	-0.396074	-0.423392	0.492355	-0.363857	0.452343	-0.415746
PD1_data	-0.096541	0.266388	-0.0862225	-0.231795	0.0724892	-0.393476	-0.121855	-0.0167397	-0.351831	0.295562	-0.140858	-0.108418	-0.309963	-0.212642	-0.0442804	0.177307	0.452046	-0.0491798	-0.299719	0.0511841	0.267353	0.431558	0.23224	0.384122	0.39021	0.110348	0.442247	0.485897	0.0528173	-0.0726377	0.46281	0.269877	0.49963	0.109458	-0.232537	0.491464	0.0964667	-0.191115	0.427104	-0.115619	-0.100253	0.026687	-0.0776114	-0.396074	-0.423392	0.492355	-0.363857	0.452343	-0.415746
PD1_PDL1_score	0.12301	0.188859	-0.0663702	0.0216506	0.282857	-0.20134	-0.0050525	-0.0158868	-0.0704139	0.329593	-0.0300691	-0.0274132	-0.0750462	-0.0327654	0.0348668	0.00788431	0.375622	-0.119556	-0.275314	0.0642921	0.0496143	0.360415	0.134243	0.173343	0.336062	0.0383241	0.324938	0.299582	0.204304	0.139167	0.383396	0.191222	0.393685	-0.0078518	-0.0137239	0.278694	0.0912885	-0.0596297	0.168132	0.0721221	0.0934663	-0.0563591	-0.118053	-0.2421	-0.328471	0.344929	-0.197917	0.213766	-0.215131
pDC	-0.28116	0.179386	0.331342	-0.30588	0.365267	-0.117104	0.377144	0.143011	-0.154295	0.160233	0.224371	-0.12475	-0.188145	0.341883	-0.47736	-0.152068	0.488272	0.00798012	0.151103	0.480255	-0.250576	0.464814	0.347674	0.103148	-0.292444	0.473129	0.372913	0.199355	-0.144347	-0.264755	-0.0236434	0.356359	0.132619	0.479438	-0.235729	0.140339	-0.205293	-0.288064	-0.0924581	0.0341846	-0.140636	-0.324216	0.202992	0.373507	0.46036	0.430667	0.250353	0.144199	-0.0132507
PDL1	0.307587	0.106637	-0.0469528	0.219695	0.467338	-0.0660309	0.0990649	-0.0150323	0.125938	0.362892	0.0687033	0.0471013	0.101143	0.115916	0.108493	-0.199726	0.295636	-0.197276	-0.252135	0.0772402	-0.23417	0.286134	0.0278748	-0.0806549	0.280047	-0.0389356	0.198464	0.0874844	0.340696	0.319168	0.300164	0.10775	0.280938	-0.141824	0.160827	0.0298048	0.086074	0.054005	-0.166172	0.231943	0.258519	-0.148208	-0.160753	-0.129946	-0.257257	0.183023	-0.0731573	-0.0787991	-0.0807292
PDL1_data	0.307587	0.106637	-0.0469528	0.219695	0.467338	-0.0660309	0.0990649	-0.0150323	0.125938	0.362892	0.0687033	0.0471013	0.101143	0.115916	0.108493	-0.199726	0.295636	-0.197276	-0.252135	0.0772402	-0.23417	0.286134	0.0278748	-0.0806549	0.280047	-0.0389356	0.198464	0.0874844	0.340696	0.319168	0.300164	0.10775	0.280938	-0.141824	0.160827	0.0298048	0.086074	0.054005	-0.166172	0.231943	0.258519	-0.148208	-0.160753	-0.129946	-0.257257	0.183023	-0.0731573	-0.0787991	-0.0807292
Rotterdam_ERneg_PCA_15721472	0.105087	0.128605	0.156861	0.114882	0.0889495	0.169494	0.136776	0.101719	0.0597186	0.264069	0.0996885	0.155446	0.228122	0.137413	0.258432	0.0821362	0.0824539	0.151288	-0.00191346	0.0359104	-0.00113978	0.152718	0.0255415	0.0641946	0.0646202	-0.0864532	0.15561	-0.0277433	0.0639261	0.0762157	0.187593	-0.0470348	0.0419547	-0.0202681	-0.182712	-0.040126	0.0772883	-0.0116091	-0.122436	-0.0184457	0.0832583	-0.00872187	0.105438	0.0620689	0.0742015	0.0863717	0.120688	0.162849	-0.0157743
STAT1_19272155	0.0926557	0.149791	-0.207551	-0.048548	0.490264	-0.168917	0.0524131	0.0311645	-0.0765944	0.474913	0.381603	-0.079103	-0.122812	0.00824516	0.184264	-0.0656964	0.108898	-0.00177655	-0.12179	-0.0581859	-0.0343911	0.129044	0.0526506	0.248396	0.246092	-0.233417	0.321721	0.242581	0.123292	0.0428412	0.366172	-0.0807981	0.460468	0.154851	-0.104821	0.272562	0.252182	-0.128997	0.0477269	0.00740847	-0.0152794	-0.198155	-0.269142	-0.145115	-0.347359	0.476129	-0.109482	0.147338	-0.252817
STAT1_score	0.0496624	0.134644	-0.139804	-0.169269	0.391522	-0.0419809	0.20966	0.206341	0.0706398	0.368781	0.30948	0.013773	-0.0700673	0.142146	0.0529117	-0.0663014	0.245782	-0.00194722	-0.00736487	0.017673	0.0650584	0.223126	0.122214	0.138824	0.182881	-0.100564	0.227261	0.240557	0.0984818	-0.0151847	0.243873	0.028428	0.376781	0.164679	-0.16266	0.167284	0.0175944	-0.126696	0.143204	0.0169072	0.0885311	-0.10728	-0.143311	0.052268	-0.227778	0.373707	-0.0469046	0.230706	-0.244158
T cells	-0.0122817	0.0671001	-0.196259	-0.260228	0.408123	-0.208835	0.161478	0.224462	-0.117977	0.366645	0.178076	0.02559	-0.2692	0.15249	-0.0244814	-0.0914782	0.431676	-0.000660568	-0.135833	0.16357	0.0331966	0.429101	0.104192	0.0314478	0.105478	0.00397073	0.299811	0.332917	0.049827	-0.0788135	0.200203	0.29906	0.359168	0.0835552	-0.225712	0.266373	-0.121442	-0.319195	0.228396	-0.11372	0.03207	-0.0772823	-0.171886	-0.147568	-0.246649	0.406655	-0.226791	0.381087	-0.314182
T helper cells	0.0765283	-0.0613403	0.0494441	-0.0303689	0.130663	-0.0554879	0.0892773	0.099206	0.146267	0.254483	0.158896	0.175353	0.012862	0.14768	0.15062	0.114753	-0.0480909	0.150938	0.0192878	-0.128707	0.0568956	-0.0815394	-0.0932814	0.0235395	-0.0863548	-0.0706306	0.0207259	0.0422932	-0.134766	-0.123873	0.0571488	-0.0435707	0.0761281	0.0124705	-0.0132303	0.135497	0.0272539	-0.0199454	0.021499	-0.0133024	-0.119693	0.101504	0.109973	-0.0951658	0.0463439	0.181194	-0.0499008	0.0198117	-0.0353789
T_cell_PCA_16704732	0.0354706	0.0593572	-0.0347959	-0.0038019	0.183679	-0.0194789	0.137993	0.0996219	0.0382654	0.151949	0.101343	0.00873308	-0.00434017	0.0966159	0.0264592	-0.0301204	0.188091	-0.0107478	0.0173537	0.105803	0.0228208	0.211094	0.0979692	0.0230718	0.107752	0.0505113	0.124244	0.161547	0.0958306	0.0941365	0.100246	0.129034	0.137449	0.0832572	-0.0100819	0.103588	0.0129918	-0.0352711	0.0618933	0.039205	0.0816334	-0.0159302	-0.0605622	-0.00549921	-0.0234673	0.165414	0.0251408	0.138948	-0.0344414
TAMsurr_score	0.191746	0.192661	-0.156712	0.000191509	0.486929	-0.24437	0.0669951	0.0831887	0.159625	0.477786	0.395387	-0.0607716	-0.0862058	0.109365	0.0191083	-0.161906	0.270305	-0.186962	-0.220717	-0.0240845	-0.127988	0.149537	0.00937277	0.122017	0.259705	-0.0925113	0.288581	0.250638	0.196554	0.15805	0.146979	-0.031205	0.36793	-0.0165067	-0.0235723	0.166448	0.138702	-0.0942213	-0.0829948	0.0929933	0.0518293	-0.176518	-0.147337	0.0027926	-0.341978	0.41505	-0.158856	-0.0484516	-0.124951
TAMsurr_TcClassII_ratio	0.0536548	0.231602	-0.260683	-0.169743	0.442047	0.0366555	0.127848	0.236327	0.0176652	0.443386	0.216337	0.0976348	-0.0556346	0.14777	0.0709592	-0.145879	0.369163	-0.0524596	-0.18085	0.145048	0.0644506	0.353116	0.121856	0.233427	0.288721	-0.127729	0.291907	0.372755	0.101293	0.0232233	0.372471	0.188897	0.424673	0.217873	-0.201552	0.365899	-0.0931232	-0.263256	0.125178	-0.0614568	0.150759	-0.12595	-0.213228	-0.0331395	-0.365883	0.43966	-0.288581	0.254731	-0.307945
TcClassII_score	0.0264101	0.238493	-0.281732	-0.205925	0.433449	0.0806148	0.138652	0.262458	-0.0108246	0.43678	0.180436	0.124257	-0.0499734	0.154611	0.080283	-0.142799	0.386402	-0.0297599	-0.173505	0.173531	0.0965797	0.387246	0.141291	0.252589	0.293769	-0.134301	0.292343	0.393763	0.0830085	-0.00342312	0.40993	0.22478	0.434839	0.256214	-0.240125	0.399421	-0.145362	-0.300808	0.159361	-0.0925153	0.167918	-0.116767	-0.22597	-0.0399862	-0.37044	0.443902	-0.3166	0.30266	-0.350845
Tcell_21978456	-0.0205657	0.0871448	-0.170458	-0.154829	0.345632	-0.290469	0.267044	0.254712	0.124639	0.385481	0.256357	0.122851	-0.0689375	0.242117	0.0247983	-0.105179	0.425554	-0.0139019	-0.126432	0.138399	0.0345228	0.397436	0.0388123	0.0186133	0.161678	-0.0651741	0.226208	0.313718	0.0830381	-0.0181054	0.121393	0.19702	0.313848	0.0840704	-0.164749	0.211384	-0.0871345	-0.223204	0.167236	0.00919538	0.0711988	-0.0551288	-0.16439	-0.149747	-0.274002	0.356185	-0.179213	0.327999	-0.280703
Tcell_receptors_score	-0.110213	0.160018	-0.264357	-0.339743	0.495943	-0.365993	0.055059	0.306948	-0.257033	0.480896	0.123936	0.0507439	-0.305788	0.0989187	0.107274	-0.107004	0.4667	0.0493971	-0.14033	0.198015	0.0803007	0.467935	0.143212	0.0981393	0.316057	-0.0892645	0.428325	0.414809	0.115316	-0.198448	0.388472	0.334948	0.48109	0.099882	-0.343799	0.368275	-0.107645	-0.359688	0.314947	-0.151507	-0.0626393	-0.118333	-0.244185	-0.23271	-0.386188	0.484965	-0.401108	0.431344	-0.409941
Tcm cells	-7.33e-05	-0.0881561	-0.0974267	0.100808	0.0758647	-0.0192845	0.114747	0.0298578	0.0858116	0.16473	0.0416269	-0.0442332	0.0977588	-0.0149997	0.0145638	-0.0635463	0.0363509	0.00693417	-0.0599708	-0.0667083	0.034708	0.0821424	-0.0796534	-0.0368039	-0.0885337	-0.00596982	-0.0198809	-0.009035	0.0165523	0.000754898	-0.0436066	-0.039731	-0.00860142	0.0700883	0.0529311	-0.0255854	-0.0942229	-0.0468557	-0.0213045	-0.0404999	0.0251263	0.128737	0.0255828	-0.118508	0.0664534	0.146948	0.0980187	0.0721798	-0.0570422
Tem cells	-0.116014	-0.0200507	-0.0715637	0.021475	0.0177951	-0.0943353	0.182453	0.0215552	0.0295723	0.0186268	0.180728	-0.103803	-0.136721	0.0262341	0.0539076	0.00633831	0.184521	-0.0161694	0.0145859	0.120854	0.0299136	0.18155	0.0824391	0.00997989	-0.000679364	0.188697	-0.0595615	0.0862151	0.0590986	-0.0342505	0.0404575	0.100357	0.110026	0.216077	0.0363315	-0.0347679	-0.12415	-0.0602178	-0.0847858	-0.054511	0.0328603	0.134593	0.149877	-0.0262789	0.133509	0.138878	0.132205	0.0855636	-0.0222823
Tfh cells	0.0349131	0.0659581	0.0830592	0.0330128	0.0815058	-0.0254858	0.0653522	0.0743081	-0.0944479	0.0184683	-0.021912	-0.0332357	0.0313616	0.0590361	0.0422507	-0.00932601	0.176834	-0.0274335	-0.0380809	0.0885867	0.000315536	0.151168	0.0515196	0.0355846	0.0676657	0.073661	0.124282	0.11563	0.166456	0.0195505	0.023911	0.089609	0.0489598	0.043163	0.0577661	0.122906	-0.141451	0.0936515	0.0855355	0.0278634	0.0517793	-0.0183706	0.00315461	0.0635434	0.0163376	0.133385	0.026989	0.111905	-0.0727599
Tgd cells	0.085109	-0.331862	0.00798012	-0.209376	0.244711	0.41968	0.477583	0.103074	0.130317	-0.362669	0.17701	-0.0515553	-0.254585	0.425322	-0.422724	-0.392288	0.43861	-0.118811	0.32184	0.477657	-0.119108	0.473054	0.483967	-0.235506	0.0592756	0.413148	-0.326072	-0.221625	0.159937	0.190818	-0.202769	0.485006	-0.239367	0.411143	-0.104039	0.0580879	-0.273143	0.146797	-0.299199	0.214201	0.0675156	0.381302	-0.349604	0.185399	0.370835	-0.179015	0.231498	-0.0625419	0.367049
TGFB_PCA_17349583	0.0289093	0.0464714	0.09815	0.0227003	0.261654	0.254201	0.266252	0.0635313	0.265339	-0.110987	0.296478	0.176233	-0.0870963	0.260441	-0.171335	-0.0940062	0.157607	-0.0673425	0.261522	0.319544	0.193485	0.298684	0.234049	0.14605	0.249969	0.315736	-0.046976	0.222888	0.053244	0.189038	-0.0110032	0.194989	0.121595	0.277631	0.0215264	0.0233103	0.0887309	0.193597	-0.0552723	0.22649	0.0641716	0.0587852	-0.042455	0.262434	0.233389	0.174939	0.371927	0.065549	0.307142
TGFB_score_21050467	0.00461332	0.0550308	0.129116	0.014906	0.153015	0.232237	0.197387	0.0255752	0.130918	-0.0918482	0.162667	0.154119	0.0604249	0.125306	-0.110896	0.00886478	0.0766355	-0.0448063	0.237183	0.260544	0.0998325	0.162108	0.170857	0.0391221	0.157156	0.243902	-0.0931267	0.165979	0.0773617	0.217135	0.111032	0.168069	0.104958	0.208809	-0.0192191	-0.0666621	0.0414325	0.0792501	0.0480757	0.0957364	0.0804447	0.0352476	0.00572658	0.200797	0.219099	0.12191	0.193037	0.156327	0.254196
Th1 cells	0.0985232	0.0884447	-0.029827	-0.0193498	0.181238	-0.00766057	0.136135	0.14167	0.190616	0.0820649	0.0886914	0.0385336	0.0958032	0.143648	0.0733215	-0.0385844	0.216908	-0.0725419	-0.0180683	0.0928422	-0.0594927	0.184721	0.0481692	0.0289013	0.190079	0.00182905	0.0765516	0.104436	0.129025	0.110494	0.0842623	0.0449348	0.161851	0.0784477	-0.0667696	0.0697956	0.01182	0.020153	-0.00892704	0.116225	0.0981902	-0.083656	-0.0957928	0.183143	-0.0928024	0.163213	0.0477961	0.0346246	-0.0481191
Th17 cells	0.14786	0.335424	0.00659185	0.320287	-0.262093	-0.179437	-0.0574229	0.0743836	-0.333888	-0.0786621	0.164639	0.2861	0.323933	-0.279384	0.100183	0.174056	0.119463	-0.0935246	-0.018843	0.243012	0.0314295	0.0249426	0.0128514	0.0203702	0.337996	0.116463	-0.311917	0.194571	0.34481	-0.00654485	0.0832639	0.31816	0.191914	-0.208229	0.186468	0.277849	0.115872	0.131065	0.02032	0.10042	0.27904	-0.047142	0.160539	0.289572	0.0459667	0.0269075	0.05726	0.290907	-0.0875871
Th2 cells	0.187518	-0.00286168	0.0603783	-0.0471745	0.109446	-0.123847	0.021034	0.00355	0.0706628	0.18165	0.0408384	0.0858651	-0.00871177	0.0100959	0.115645	0.0942624	0.0164185	0.0814335	-0.0104175	-0.0668802	0.0236732	-0.0189585	-0.111962	0.0758636	0.0685447	-0.093656	0.142405	0.129975	0.0260742	-0.0738798	0.0728262	-0.0319463	0.0846679	-0.0401174	-0.00313446	0.0494251	0.107042	0.0104955	-0.0621314	0.046789	-0.0371334	0.101264	0.158148	-0.149502	-0.0134426	0.163041	-0.0142471	0.106325	-0.0541225
Treg cells	-0.0389356	0.176194	0.125715	-0.339879	0.464592	0.00590158	-0.357844	0.336984	-0.174115	0.295636	0.0649916	0.136404	-0.394144	-0.204996	0.148876	0.398598	0.475653	0.349529	0.357101	0.200988	0.468897	0.443361	0.173892	0.422872	0.312041	0.0690745	0.362223	0.462142	-0.319019	-0.18191	0.241891	-0.0343331	0.456797	0.0882268	-0.428366	0.481665	0.144273	-0.247013	0.482408	-0.276929	0.0929035	0.274925	-0.271436	0.0708561	-0.459544	0.485526	-0.287025	0.487975	-0.35042
TREM1_data	0.0458393	0.0219361	-0.270545	-0.0999557	0.0550443	-0.0834758	0.229122	0.138928	0.496661	0.161867	0.38776	0.492875	0.334831	0.476618	0.00619852	-0.0474725	0.132619	-0.376476	-0.165207	-0.135811	-0.243153	0.0762751	-0.245899	-0.0380448	0.453976	-0.145758	-0.166321	0.249908	0.084812	0.212568	0.114654	-0.224	0.209747	-0.137666	-0.146278	-0.212049	0.279304	-0.188442	-0.345298	0.196756	-0.0937943	-0.339285	0.16684	-0.120073	-0.312116	-0.161347	0.250131	0.111165	0.210119
Troester_WoundSig_19887484	0.152248	0.0167086	-0.0122333	0.0769236	0.0929658	0.0311794	0.174959	0.0537084	0.0887202	-0.0167923	0.0841908	0.059002	0.068108	0.157883	-0.0207314	-0.108486	0.193912	-0.0932246	0.0236466	0.134391	-0.0720795	0.224805	0.0752485	-0.0876445	0.165009	0.106145	0.0274902	0.028328	0.164399	0.139691	0.00709866	0.0973694	-0.0053912	0.065458	0.0547124	-0.062096	0.0145603	0.0111457	-0.0736445	0.134774	0.116375	-0.0936595	-0.0686669	0.0373534	0.073937	0.0131512	0.0934326	0.0163404	0.0399177
ZHANG_INTERFERON_RESPONSE	0.13263	-0.103182	-0.254611	-0.270689	0.436868	0.10505	0.290724	-0.0113014	-0.0637242	0.325293	0.37075	-0.121534	-0.045428	0.031233	-0.0575056	-0.284883	0.0529801	-0.158079	0.109752	-0.139294	-0.0143769	0.00128586	0.301243	0.114432	0.155378	-0.0774329	0.0861289	0.0508836	0.176017	0.0267987	0.417091	-0.141045	0.399014	0.144687	-0.211838	0.122831	0.154595	-0.0552073	0.109947	0.0868402	0.108168	-0.300465	-0.318613	0.117487	-0.187506	0.299385	0.111497	0.0861156	-0.367886
MHC-I	-0.124802	0.277971	-0.341749	0.161262	0.320537	0.27956	0.0280771	0.23812	-0.0955626	0.266556	0.319745	-0.235861	-0.0896159	0.0323924	0.319458	-0.325503	0.337273	0.14337	-0.125285	0.219127	0.182954	0.341353	0.22502	0.306208	0.393351	0.0924626	0.326198	0.258076	0.0737743	0.0647835	0.383297	-0.00614612	0.43335	0.173561	-0.195492	0.367093	0.167683	-0.244381	0.199355	0.0666087	-0.0112168	-0.388543	-0.453799	0.243443	-0.326238	0.33428	-0.287651	0.001453	-0.423744
[truncated: 782 more columns]

## Sheet: Table S5 GeneSet_RiskScore_cor
Panimmune_gene_set	R (Risk score cor)	p_value
aDC	0.00341216	0.921621
Angiogenesis	0.536502	0
APM1	-0.204994	2.3e-09
APM2	0.0768066	0.0265513
B cells	0.0429485	0.215336
B_cell_PCA_16704732	0.299874	0
Bcell_21978456	-0.032767	0.344601
Bcell_mg_IGJ	-0.0241246	0.486584
Bcell_receptors_score	0.214033	4.26e-10
Buck14_score	-0.0245348	0.479203
CD103neg_mean_25446897	0.450719	0
CD103pos_neg_ratio_25446897	0.437221	0
CD103pos_mean_25446897	0.26631	5.33e-15
CD103	-0.0406686	0.240718
CD8 T cells	0.275013	6.66e-16
CD8_CD68_ratio	0.159515	3.67e-06
CD8_PCA_16704732	0.133438	0.00011105
CD8A	0.159515	3.67e-06
CHANG_CORE_SERUM_RESPONSE_UP	-0.454637	0
Chemokine12_score	0.148804	1.6e-05
CSF1_response	0.359254	0
CSR_Activated_15701700	-0.00959218	0.782084
CTLA4	-0.0416152	0.229935
CTLA4_data	-0.0416152	0.229935
Cytotoxic cells	0.176549	2.88e-07
DAP12_data	0.342784	0
DC	0.29105	0
Eosinophils	0.0986363	0.00435535
G_CD3E	0.172195	5.65e-07
G_CYTH4	0.211165	7.34e-10
G_GIMAP4	0.431507	0
G_HLA-DPA1	0.0989917	0.004216
G_LILRB4	0.294904	0
G_SIGLEC9	0.23976	2.28e-12
G_SLAMF6	0.193118	1.89e-08
GP2_ImmuneTcellBcell_score	0.158301	4.35e-06
GRANS_PCA_16704732	0.275174	4.44e-16
HER2_Immune_PCA_18006808	0.32488	0
ICS5_score	-0.0726621	0.0359017
iDC	0.297891	0
IFIT3	0.0954232	0.00581752
IFN_21978456	-0.00606889	0.861078
IFNG_score_21050467	-0.0602647	0.0819715
IgG_19272155	-0.0477421	0.168368
IGG_Cluster_21214954	-0.0269985	0.436178
IL12_score_21050467	0.0782372	0.0238527
IL13_score_21050467	0.222437	8.27e-11
IL2_score_21050467	0.17033	7.51e-07
IL4_score_21050467	0.366036	0
IL8_21978456	-0.22223	8.61e-11
Immune_cell_Cluster_21214954	0.178682	2.06e-07
Immune_NSCLC_score	0.219187	1.57e-10
Interferon_19272155	0.0025658	0.941021
Interferon_Cluster_21214954	-0.00825949	0.811747
IR7_score	0.0994274	0.00405067
KEGG_HEMATOPOIETIC_CELL_LINEAGE	0.254277	8.97e-14
LCK_19272155	0.239202	2.57e-12
LIexpression_score	0.113658	0.00100875
LYM	0.286672	0
Lymph vessels	0.588205	0
LYMPHS_PCA_16704732	-0.466124	0
Macrophages	0.48849	0
Mast cells	0.315962	0
MCD3_CD8_21214954	0.530378	0
MDACC.FNA.1_20805453	0.289367	0
MHC.I_19272155	-0.189214	3.67e-08
MHC.II_19272155	0.136247	7.91e-05
MHC1_21978456	-0.161271	2.85e-06
MHC2_21978456	0.0882178	0.0108095
Minterferon_Cluster_21214954	-0.0361586	0.296948
Module11_Prolif_score	-0.48693	0
Module3_IFN_score	-0.00205052	0.95285
Module4_TcellBcell_score	0.185883	6.4e-08
Module5_TcellBcell_score	0.0802762	0.0204186
Neutrophils	0.234567	6.89e-12
NHI_5gene_score	-0.0529817	0.126304
NK CD56bright cells	-0.284332	0
NK CD56dim cells	0.0313999	0.365114
NK cells	0.434759	0
PD1	-0.116294	0.00076587
PD1_data	-0.116294	0.00076587
PD1_PDL1_score	-0.148407	1.68e-05
pDC	0.373122	0
PDL1	-0.115932	0.000795648
PDL1_data	-0.115932	0.000795648
Rotterdam_ERneg_PCA_15721472	-0.219548	1.46e-10
STAT1_19272155	-0.118896	0.000580293
STAT1_score	0.109589	0.00152639
T cells	0.172358	5.51e-07
T helper cells	0.00964922	0.780821
T_cell_PCA_16704732	0.278946	2.22e-16
TAMsurr_score	0.00308426	0.929132
TAMsurr_TcClassII_ratio	0.0659573	0.0569101
TcClassII_score	0.0725867	0.0360949
Tcell_21978456	0.209501	1e-09
Tcell_receptors_score	0.0994438	0.00404458
Tcm cells	0.343745	0
Tem cells	0.418104	0
Tfh cells	0.170006	7.88e-07
Tgd cells	0.560798	0
TGFB_PCA_17349583	0.653652	0
TGFB_score_21050467	0.624778	0
Th1 cells	0.136309	7.85e-05
Th17 cells	-0.0692582	0.0455527
Th2 cells	-0.369002	0
Treg cells	-0.0746618	0.0310886
TREM1_data	0.0217758	0.530008
Troester_WoundSig_19887484	0.367633	0
ZHANG_INTERFERON_RESPONSE	-0.0252591	0.46632
MHC-I	-0.161271	2.85e-06
