# Supplementary material for: Identification of a Tumor Microenvironment-relevant Gene set-based Prognostic Signature and Related Therapy Targets in Gastric Cancer
Source: Theranostics. 2020 Jul 9;10(19):8633–47. doi: 10.7150/thno.47938 (PMC7392024; doi:10.7150/thno.47938)
Supplement: Supplementary file 7 — Supplementary table 6. [file thnov10p8633s7.xlsx]

## Sheet: Table S6 IM_gene_risk_score_cor
IM_gene	R (Risk score cor)	p_value
ICAM1	0.208728	1.16e-09
ITGB2	0.359183	0
SELP	0.453577	0
BTN3A1	0.0191946	0.579893
BTN3A2	0.0207573	0.549428
CD274	0.0285704	0.409931
CD276	0.319355	0
PDCD1LG2	0.309222	0
SLAMF7	0.147902	1.8e-05
C10orf54	0.266432	5.11e-15
VTCN1	0.0611236	0.0776995
CD28	0.312053	0
CD80	0.076028	0.0281275
CCL5	0.219788	1.4e-10
CD40LG	0.0829794	0.0165341
CD70	-0.0324403	0.349434
CX3CL1	0.250165	2.29e-13
CXCL10	0.064292	0.0634779
CXCL9	0.101345	0.00339052
IFNG	-0.022827	0.510332
IL1A	-0.052688	0.128422
IL1B	-0.12568	0.000274218
TGFB1	0.452821	0
TNF	-0.0167576	0.628916
TNFSF4	0.452881	0
TNFSF9	-0.0696105	0.044462
VEGFA	-0.157167	5.11e-06
VEGFB	0.465205	0
CD27	0.165827	1.47e-06
CD40	0.232467	1.07e-11
CTLA4	0.0901525	0.00918956
EDNRB	0.375755	0
HAVCR2	0.326953	0
ICOS	0.180469	1.55e-07
IL2RA	0.121838	0.000421208
LAG3	0.0470442	0.174684
PDCD1	-0.0584753	0.0914838
TIGIT	0.200256	5.42e-09
TLR4	0.472065	0
TNFRSF14	-0.152564	9.63e-06
TNFRSF18	0.00709421	0.837909
TNFRSF4	0.13863	5.9e-05
TNFRSF9	0.0907356	0.00874568
HLA-A	-0.141656	4.03e-05
HLA-B	-0.109266	0.00157642
HLA-C	-0.111868	0.00121239
HLA-DPA1	0.194012	1.62e-08
HLA-DPB1	0.228594	2.38e-11
HLA-DQA1	0.106526	0.00206628
HLA-DQB1	0.0811213	0.0191265
HLA-DQB2	0.0611537	0.0775528
HLA-DRA	0.151322	1.14e-05
HLA-DRB1	0.119921	0.000519429
MICA	0.137393	6.87e-05
MICB	-0.0517992	0.135
ENTPD1	0.646982	0
GZMA	0.113086	0.0010701
HMGB1	-0.225279	4.68e-11
IDO1	-0.00454128	0.895813
PRF1	0.11206	0.00118885
