# Supplementary material for: Identification of a Tumor Microenvironment-relevant Gene set-based Prognostic Signature and Related Therapy Targets in Gastric Cancer
Source: Theranostics. 2020 Jul 9;10(19):8633–47. doi: 10.7150/thno.47938 (PMC7392024; doi:10.7150/thno.47938)
Supplement: Supplementary file 8 — Supplementary table 7. [file thnov10p8633s8.xlsx]

## Sheet: Table S7
Tissue ID	Project_ID	OS_months	OS_event	VCAN	CLIP4	MATN3	TGFβ1	VEGFB	VCAN (z-score normalization)	CLIP4 (z-score normalization)	MATN3 (z-score normalization)	Risk score
D09A2812	HStmA180Su13	27	1	1.66667	1.33333	0.333333	5	6	-0.856655	-1.03024	-1.3772	-0.505446
D09A2813	HStmA180Su13	75	0	8	5.66667	6.66667	10	11	1.15894	0.395703	0.692111	0.333568
D09A2814	HStmA180Su13	11	1	6.66667	5.66667	5.33333	10.6667	2.66667	0.734601	0.395703	0.256467	0.214257
D09A2815	HStmA180Su13	15	1	4	0	3.66667	8	3	-0.114069	-1.46899	-0.288087	-0.335887
D09A2864	HStmA180Su13	54	1	3.66667	4.33333	4.66667	3.66667	4.33333	-0.220152	-0.0430496	0.0386458	-0.0340394
D09A2866	HStmA180Su13	21	1	1	4	5.66667	3.66667	8	-1.06882	-0.152738	0.365378	-0.130282
D09A2868	HStmA180Su13	16	1	5.66667	2	7.33333	5.66667	3	0.41635	-0.810866	0.909933	0.0280091
D09A2870	HStmA180Su13	59	1	3.33333	2	3.66667	4.66667	3	-0.326236	-0.810866	-0.288087	-0.240177
D09A2871	HStmA180Su13	26	1	7.66667	1	0.666667	3.33333	1.66667	1.05285	-1.13993	-1.26828	-0.241902
D09A2874	HStmA180Su13	75	0	1	6	8	1.33333	5.33333	-1.06882	0.505391	1.12775	0.0993227
D09A2877	HStmA180Su13	75	0	5.66667	6.66667	7.33333	5.66667	6.66667	0.41635	0.724767	0.909933	0.321238
D09A2878	HStmA180Su13	23	1	4.33333	5	3	2	7.33333	-0.0079848	0.176326	-0.505908	-0.0364285
D09A2879	HStmA180Su13	20	1	0	4.33333	6	5.66667	6	-1.38707	-0.0430496	0.474289	-0.139429
D09A2883	HStmA180Su13	8	1	0.333333	3.33333	1.33333	1	3.33333	-1.28099	-0.372114	-1.05046	-0.395153
D09A2886	HStmA180Su13	74	0	4.66667	1.33333	0.666667	1	2.66667	0.098099	-1.03024	-1.26828	-0.355777
D09A2894	HStmA180Su13	6	1	0.333333	0.666667	4.33333	5.33333	2	-1.28099	-1.24962	-0.0702651	-0.429082
D09A2896	HStmA180Su13	74	0	7.33333	0.333333	3.33333	3	0.333333	0.946769	-1.35931	-0.396998	-0.179989
D09A2940	HStmA180Su13	14	1	10	2.66667	5	7.33333	1.33333	1.79544	-0.59149	0.147557	0.160705
D09A2942	HStmA180Su13	74	0	1	2.66667	2.33333	4.66667	1.66667	-1.06882	-0.59149	-0.72373	-0.36254
D09A2943	HStmA180Su13	28	1	8	5.33333	4.66667	7.33333	4.33333	1.15894	0.286014	0.0386458	0.223536
D09A2944	HStmA180Su13	74	0	4	6	0	0.333333	0.666667	-0.114069	0.505391	-1.48611	-0.122204
D09A2947	HStmA180Su13	74	0	0.666667	0.333333	6	1.66667	2.33333	-1.17491	-1.35931	0.474289	-0.360808
D09A2950	HStmA180Su13	74	0	8	9	7.66667	8	11	1.15894	1.49258	1.01884	0.587561
D09A2951	HStmA180Su13	74	0	4.66667	5.33333	2.66667	5.33333	5	0.098099	0.286014	-0.614819	-0.0153513
D09A2962	HStmA180Su13	73	0	2	4	5.33333	0	4	-0.750571	-0.152738	0.256467	-0.100189
D09A2963	HStmA180Su13	4	1	8	9	7.66667	5.33333	10	1.15894	1.49258	1.01884	0.587561
D09A2964	HStmA180Su13	73	0	3.33333	7.66667	4.66667	5	4	-0.326236	1.05383	0.0386458	0.16043
D09A2965	HStmA180Su13	73	0	0.333333	1.66667	2.33333	0.333333	3.66667	-1.28099	-0.920554	-0.72373	-0.455334
D09A2966	HStmA180Su13	26	1	4.66667	6.66667	1	3	0.333333	0.098099	0.724767	-1.15937	-0.00581067
D09A2970	HStmA180Su13	3	1	6.66667	12	6	12	2.66667	0.734601	2.47978	0.474289	0.641906
D09A3104	HStmA180Su13	73	0	1	0.333333	4	8	2	-1.06882	-1.35931	-0.179176	-0.434915
D09A3109	HStmA180Su13	73	0	8	2.66667	0	0.666667	3.66667	1.15894	-0.59149	-1.48611	-0.151892
D09A3110	HStmA180Su13	73	0	0.666667	1.33333	2.33333	3.33333	5.66667	-1.17491	-1.03024	-0.72373	-0.461299
D09A3112	HStmA180Su13	26	1	6	1	0.666667	6	1.33333	0.522434	-1.13993	-1.26828	-0.316802
D09A3113	HStmA180Su13	73	0	4	1.66667	4.66667	1.66667	0	-0.114069	-0.920554	0.0386458	-0.186619
D09A3116	HStmA180Su13	43	1	2	3	8	4.33333	7.66667	-0.750571	-0.481802	1.12775	-0.0442414
D09A3119	HStmA180Su13	51	1	0.333333	4.33333	7.33333	4.33333	1.33333	-1.28099	-0.0430496	0.909933	-0.0650578
D09A3125	HStmA180Su13	7	1	3.33333	6.66667	10	6.66667	0.333333	-0.326236	0.724767	1.78122	0.33516
D09A3130	HStmA180Su13	13	1	2.66667	4	0	1	4.66667	-0.538404	-0.152738	-1.48611	-0.307794
D09A3134	HStmA180Su13	73	0	4.66667	2.66667	1.66667	9	0.666667	0.098099	-0.59149	-0.941552	-0.227454
D09A3136	HStmA180Su13	73	0	9.66667	10.6667	1.66667	6	4.33333	1.68936	2.04102	-0.941552	0.499925
D09A3185	HStmA180Su13	72	0	6.66667	8.33333	4	5	3.33333	0.734601	1.27321	-0.179176	0.322425
D09A3186	HStmA180Su13	72	0	0	7.66667	4.66667	0.333333	5	-1.38707	1.05383	0.0386458	0.0106289
D09A3189	HStmA180Su13	19	1	7.33333	5.66667	4	3.33333	5.33333	0.946769	0.395703	-0.179176	0.184826
D09A3195	HStmA180Su13	22	1	3.66667	4.33333	4.66667	4.66667	7.33333	-0.220152	-0.0430496	0.0386458	-0.0340394
D09A3196	HStmA180Su13	15	1	3.33333	4.66667	4	6.66667	3	-0.326236	0.0666384	-0.179176	-0.0577702
D09A3197	HStmA180Su13	17	1	4.33333	7.33333	2.66667	2.66667	8	-0.0079848	0.944143	-0.614819	0.0953382
D09A3199	HStmA180Su13	51	1	5.33333	5	5.66667	4.33333	3.66667	0.310266	0.176326	0.365378	0.127294
D09A3205	HStmA180Su13	6	1	3.33333	3.66667	4.33333	5.66667	4.66667	-0.326236	-0.262426	-0.0702651	-0.105757
D09A3206	HStmA180Su13	10	1	11	12	3.33333	3.66667	8.33333	2.11369	2.47978	-0.396998	0.717865
D09A3207	HStmA180Su13	72	0	0.333333	0.666667	2.33333	1.33333	0	-1.28099	-1.24962	-0.72373	-0.518169
D09A3263	HStmA180Su13	72	0	4.66667	3	10	6	8	0.098099	-0.481802	1.78122	0.164686
D09A3268	HStmA180Su13	24	1	4.33333	6	2.66667	3.33333	4.33333	-0.0079848	0.505391	-0.614819	0.0115585
D09A3271	HStmA180Su13	10	1	0.333333	5.66667	5	5.66667	4.66667	-1.28099	0.395703	0.147557	-0.0852128
D09A3272	HStmA180Su13	71	0	3.66667	6.66667	0.333333	4.33333	0	-0.220152	0.724767	-1.3772	-0.0804466
D09A3274	HStmA180Su13	71	0	2	6.66667	1.33333	3.33333	6	-0.750571	0.724767	-1.05046	-0.110804
D09A3275	HStmA180Su13	9	1	9	4	5.33333	4	8	1.47719	-0.152738	0.256467	0.214393
D09A3280	HStmA180Su13	71	0	4	0	9	1.33333	1.66667	-0.114069	-1.46899	1.45449	-0.0983218
D09A3284	HStmA180Su13	31	1	3	5.66667	1	6	3.66667	-0.43232	0.395703	-1.15937	-0.143546
D09A3286	HStmA180Su13	70	1	1	1	1.33333	4	2.33333	-1.06882	-1.13993	-1.05046	-0.511808
D09A3287	HStmA180Su13	18	1	2.66667	6	4	7.33333	4.33333	-0.538404	0.505391	-0.179176	-0.00395069
D09A3288	HStmA180Su13	31	1	2.66667	2	6	5.66667	3	-0.538404	-0.810866	0.474289	-0.166203
D09A3291	HStmA180Su13	9	1	2.33333	2.66667	0.333333	2.66667	8	-0.644487	-0.59149	-1.3772	-0.391706
D09A3294	HStmA180Su13	48	1	0.333333	0.666667	1.33333	3	1.66667	-1.28099	-1.24962	-1.05046	-0.562713
D09A3298	HStmA180Su13	14	1	2.66667	3.33333	3.66667	0.666667	4.33333	-0.538404	-0.372114	-0.288087	-0.186358
D09A3330	HStmA180Su13	8	1	2.66667	3.33333	0.666667	0.333333	2.33333	-0.538404	-0.372114	-1.26828	-0.319988
D09A3333	HStmA180Su13	5	1	7.66667	8.33333	8.66667	8	9.66667	1.05285	1.27321	1.34558	0.575235
D09A3336	HStmA180Su13	70	0	2	6	3.66667	2.66667	3.33333	-0.750571	0.505391	-0.288087	-0.0487587
D09A3338	HStmA180Su13	70	0	2.33333	8	6	9	12	-0.644487	1.16352	0.474289	0.195826
D09A3339	HStmA180Su13	17	1	6	4	12	8	4.66667	0.522434	-0.152738	2.43468	0.376528
D09A3340	HStmA180Su13	70	0	2	6	4	3.66667	4.33333	-0.750571	0.505391	-0.179176	-0.0339109
D09A3345	HStmA180Su13	7	1	9	12	4	8	3	1.47719	2.47978	-0.179176	0.65768
D09A3347	HStmA180Su13	18	1	6.66667	0.333333	0.666667	6	0.333333	0.734601	-1.35931	-1.26828	-0.328732
D09A3348	HStmA180Su13	70	0	12	1	7.33333	9	10	2.43194	-1.13993	0.909933	0.249796
D09A3349	HStmA180Su13	19	1	4	1	3.33333	5	1	-0.114069	-1.13993	-0.396998	-0.2879
D09A3351	HStmA180Su13	70	0	4.66667	0.666667	5.33333	1.33333	1.66667	0.098099	-1.24962	0.256467	-0.189798
D09A3352	HStmA180Su13	15	1	0	1	7.66667	3.66667	1	-1.38707	-1.13993	1.01884	-0.274639
D09A3357	HStmA180Su13	15	1	8.66667	9.66667	4	6	5.66667	1.3711	1.71196	-0.179176	0.496085
D09A3445	HStmA180Su13	15	1	4	0	0.666667	6	3	-0.114069	-1.46899	-1.26828	-0.469517
D09A3446	HStmA180Su13	69	0	6	4	9	6	9	0.522434	-0.152738	1.45449	0.242898
D09A3448	HStmA180Su13	69	0	6	1.66667	9	1.33333	4	0.522434	-0.920554	1.45449	0.0962833
D09A3450	HStmA180Su13	69	0	0.333333	6	0	0.666667	1.33333	-1.28099	0.505391	-1.48611	-0.286985
D09A3453	HStmA180Su13	8	1	6	8	9	12	5.66667	0.522434	1.16352	1.45449	0.494237
D09A3455	HStmA180Su13	69	0	0.333333	0.666667	1.33333	1.66667	2.33333	-1.28099	-1.24962	-1.05046	-0.562713
D09A3458	HStmA180Su13	44	1	2.66667	3.33333	3.66667	4.33333	2	-0.538404	-0.372114	-0.288087	-0.186358
D09A3461	HStmA180Su13	69	0	0.333333	0.666667	1	2	4	-1.28099	-1.24962	-1.15937	-0.577561
D09A3464	HStmA180Su13	30	1	2.66667	3.33333	2	6	3.33333	-0.538404	-0.372114	-0.832641	-0.260597
D09A3465	HStmA180Su13	49	1	5.33333	5	1	3.33333	6.66667	0.310266	0.176326	-1.15937	-0.0805751
D09A3466	HStmA180Su13	21	1	3	8.33333	1	8	5	-0.43232	1.27321	-1.15937	0.0240135
D09A3467	HStmA180Su13	68	1	0	4.33333	0.666667	2	5.66667	-1.38707	-0.0430496	-1.26828	-0.376994
D09A3468	HStmA180Su13	9	1	4	2.66667	2	1	5	-0.114069	-0.59149	-0.832641	-0.242567
D09A3471	HStmA180Su13	69	0	1	6	2.33333	4.66667	1	-1.06882	0.505391	-0.72373	-0.15309
D09A3565	HStmA180Su13	71	0	2	8	4.66667	6	3.66667	-0.750571	1.16352	0.0386458	0.121454
D09A3566	HStmA180Su13	68	0	4.33333	0.333333	5.66667	3	6	-0.0079848	-1.35931	0.365378	-0.210875
D09A3573	HStmA180Su13	4	1	8.66667	9.66667	10	6.66667	9	1.3711	1.71196	1.78122	0.763346
D09A3595	HStmA180Su13	2	1	6	5	10	4	8	0.522434	0.176326	1.78122	0.350276
RDgStm0802A1753	HStmA180Su11	3	1	7.66667	6	11	7.33333	7.66667	1.05285	0.505391	2.10795	0.532555
RDgStm0802A1754	HStmA180Su11	3	1	4	5.33333	8.66667	4.66667	6.66667	-0.114069	0.286014	1.34558	0.221949
RDgStm0802A1771	HStmA180Su11	1	1	9.66667	7.33333	4.66667	10	4	1.68936	0.944143	0.0386458	0.424106
RDgStm0802A1772	HStmA180Su11	2	1	6	7.66667	12	8	9	0.522434	1.05383	2.43468	0.606922
RDgStm0802A1774	HStmA180Su11	3	1	3	4	8	4	6	-0.43232	-0.152738	1.12775	0.0635336
RDgStm0802A1776	HStmA180Su11	8	1	0.666667	1.33333	1.66667	1	1.66667	-1.17491	-1.03024	-0.941552	-0.490995
RDgStm0803A1784	HStmA180Su11	88	0	6.66667	4.33333	2	1	0	0.734601	-0.0430496	-0.832641	-0.0180012
RDgStm0803A1785	HStmA180Su11	88	0	8	0	6	7.66667	2	1.15894	-1.46899	0.474289	-0.0521911
RDgStm0803A1786	HStmA180Su11	5	1	5	1.66667	2.33333	4	6	0.204183	-0.920554	-0.72373	-0.245613
RDgStm0803A1788	HStmA180Su11	42	1	7.33333	3.33333	7.66667	3.66667	4.33333	0.946769	-0.372114	1.01884	0.201537
RDgStm0803A1789	HStmA180Su11	88	0	7.33333	1	4.33333	5	4	0.946769	-1.13993	-0.0702651	-0.0935556
RDgStm0803A1793	HStmA180Su11	17	1	1	6.66667	4.66667	6.66667	3	-1.06882	0.724767	0.0386458	-0.00726564
RDgStm0803A1795	HStmA180Su11	88	0	1	2	0	3	3.66667	-1.06882	-0.810866	-1.48611	-0.508364
RDgStm0803A1796	HStmA180Su11	77	1	0.666667	1.33333	8.33333	0	0.666667	-1.17491	-1.03024	1.23667	-0.194039
RDgStm0803A1797	HStmA180Su11	8	1	10	3	10.6667	8	4.33333	1.79544	-0.481802	1.99904	0.434063
RDgStm0803A1798	HStmA180Su11	17	1	4.66667	11	5.66667	4.66667	9	0.098099	2.15071	0.365378	0.474343
RDgStm0803A1801	HStmA180Su11	10	1	4.33333	3.66667	2.66667	8.33333	0.333333	-0.0079848	-0.262426	-0.614819	-0.135056
RDgStm0803A1802	HStmA180Su11	5	1	6.66667	10	9	5.66667	7.33333	0.734601	1.82165	1.45449	0.649867
RDgStm0803A1804	HStmA180Su11	0	1	12	6	10	8	6	2.43194	0.505391	1.78122	0.682752
RDgStm0803A1805	HStmA180Su11	11	1	3	8	2	9	5	-0.43232	1.16352	-0.832641	0.0476121
RDgStm0803A1806	HStmA180Su11	44	1	0	8.33333	3	0.333333	4.66667	-1.38707	1.27321	-0.505908	-0.0217203
RDgStm0803A1808	HStmA180Su11	88	0	4	2	4.33333	1	0	-0.114069	-0.810866	-0.0702651	-0.180522
RDgStm0803A1809	HStmA180Su11	6	1	8.33333	8.66667	5.33333	8	4	1.26502	1.38289	0.256467	0.477661
RDgStm0803A1810	HStmA180Su11	1	1	2	1	6	1	4	-0.750571	-1.13993	0.474289	-0.258998
RDgStm0804A1818	HStmA180Su11	88	0	0.333333	1.33333	3	0	4	-1.28099	-1.03024	-0.505908	-0.446584
RDgStm0804A1821	HStmA180Su11	16	1	2	8	4	5.66667	2.33333	-0.750571	1.16352	-0.179176	0.0917587
RDgStm0804A1823	HStmA180Su11	8	1	7.66667	4.66667	11	6.66667	9.66667	1.05285	0.0666384	2.10795	0.448775
RDgStm0804A1825	HStmA180Su11	88	0	2	3	4	0.333333	4.33333	-0.750571	-0.481802	-0.179176	-0.222415
RDgStm0804A1826	HStmA180Su11	0	1	2.66667	12	3.33333	7.33333	10	-0.538404	2.47978	-0.396998	0.343362
RDgStm0804A1827	HStmA180Su11	3	1	6	6	9	8	5.33333	0.522434	0.505391	1.45449	0.368567
RDgStm0804A1828	HStmA180Su11	7	1	12	6	6	4	8.66667	2.43194	0.505391	0.474289	0.504579
RDgStm0804A1830	HStmA180Su11	87	0	10.6667	5.66667	1.66667	7.66667	4.33333	2.00761	0.395703	-0.941552	0.230692
RDgStm0804A1832	HStmA180Su11	10	1	7.33333	9.66667	4	4	6	0.946769	1.71196	-0.179176	0.436165
RDgStm0804A1833	HStmA180Su11	67	1	4	0	1	3.66667	0	-0.114069	-1.46899	-1.15937	-0.454669
RDgStm0804A1835	HStmA180Su11	4	1	12	9	7	8	11	2.43194	1.49258	0.801022	0.737626
RDgStm0804A1840	HStmA180Su11	12	1	6	8	9	4.33333	7.33333	0.522434	1.16352	1.45449	0.494237
RDgStm0804A1841	HStmA180Su11	2	1	12	6	6	9	8	2.43194	0.505391	0.474289	0.504579
RDgStm0804A1843	HStmA180Su11	87	0	3	0.333333	0	4	0	-0.43232	-1.35931	-1.48611	-0.523208
RDgStm0805A1970	HStmA180Su11	87	0	0	2.33333	4	1	4.66667	-1.38707	-0.701178	-0.179176	-0.354186
RDgStm0805A1971	HStmA180Su11	26	1	4	6	0	3	3	-0.114069	0.505391	-1.48611	-0.122204
RDgStm0805A1972	HStmA180Su11	14	1	3.66667	3	6	4	6	-0.220152	-0.481802	0.474289	-0.0584279
RDgStm0805A1973	HStmA180Su11	87	0	0	1	2	6	0	-1.38707	-1.13993	-0.832641	-0.527052
RDgStm0805A1977	HStmA180Su11	54	1	11	10.6667	12	8	9	2.11369	2.04102	2.43468	1.02013
RDgStm0805A1978	HStmA180Su11	17	1	4.33333	8.33333	6.66667	8	6.66667	-0.0079848	1.27321	0.692111	0.336347
RDgStm0805A1979	HStmA180Su11	14	1	4	6.66667	4	6	8	-0.114069	0.724767	-0.179176	0.0978595
RDgStm0805A1984	HStmA180Su11	86	0	0.333333	0.666667	2.33333	1	4	-1.28099	-1.24962	-0.72373	-0.518169
RDgStm0805A1987	HStmA180Su11	86	0	2.66667	3.33333	4.66667	5.33333	2	-0.538404	-0.372114	0.0386458	-0.141814
RDgStm0805A1990	HStmA180Su11	86	0	5.33333	3.66667	0	0	0.666667	0.310266	-0.262426	-1.48611	-0.208898
RDgStm0805A1996	HStmA180Su11	86	0	1	2	0.333333	4	3.33333	-1.06882	-0.810866	-1.3772	-0.493516
RDgStm0805A1997	HStmA180Su11	30	1	1.66667	6.66667	2.33333	2	5	-0.856655	0.724767	-0.72373	-0.0812402
RDgStm0806A2000	HStmA180Su11	86	0	5.66667	5	7.33333	2.66667	8	0.41635	0.176326	0.909933	0.216513
RDgStm0806A2010	HStmA180Su11	22	1	3.66667	4.33333	4.66667	6	4	-0.220152	-0.0430496	0.0386458	-0.0340394
RDgStm0806A2013	HStmA180Su11	19	1	5.66667	6.66667	7.33333	4.33333	4.66667	0.41635	0.724767	0.909933	0.321238
RDgStm0806A2014	HStmA180Su11	85	0	0.666667	1.33333	6	1	6	-1.17491	-1.03024	0.474289	-0.297973
RDgStm0806A2015	HStmA180Su11	5	1	12	6	8	6	12	2.43194	0.505391	1.12775	0.593666
RDgStm0806A2018	HStmA180Su11	85	0	5.66667	0	6	1	4	0.41635	-1.46899	0.474289	-0.157052
RDgStm0806A2021	HStmA180Su11	15	1	2.33333	6.66667	5.33333	4.66667	5.66667	-0.644487	0.724767	0.256467	0.0823503
RDgStm0806A2023	HStmA180Su11	85	0	0	0	1	2	3	-1.38707	-1.46899	-1.15937	-0.63443
RDgStm0806A2024	HStmA180Su11	28	1	6	4	1.33333	4	1	0.522434	-0.152738	-1.05046	-0.0986019
RDgStm0806A2029	HStmA180Su11	85	0	1	3.66667	5.66667	1	5.66667	-1.06882	-0.262426	0.365378	-0.151227
RDgStm0806A2032	HStmA180Su11	10	1	4.33333	9	7.66667	5.66667	8.33333	-0.0079848	1.49258	1.01884	0.42278
RDgStm0806A2033	HStmA180Su11	85	0	0.333333	5	3.33333	1.33333	4.33333	-1.28099	0.176326	-0.396998	-0.201342
RDgStm0806A2037	HStmA180Su11	85	0	4	1.33333	4.33333	3	1.66667	-0.114069	-1.03024	-0.0702651	-0.222412
RDgStm0807A2112	HStmA180Su11	15	1	7.33333	2	6.66667	6.66667	3.66667	0.946769	-0.810866	0.692111	0.0732139
RDgStm0807A2115	HStmA180Su11	22	1	2	4.33333	3.66667	3.66667	5.33333	-0.750571	-0.0430496	-0.288087	-0.153483
RDgStm0807A2119	HStmA180Su11	84	0	1	8.33333	3	6	2	-1.06882	1.27321	-0.505908	0.0232199
RDgStm0807A2120	HStmA180Su11	84	0	6.66667	0	4	1	5.66667	0.734601	-1.46899	-0.179176	-0.201198
RDgStm0807A2122	HStmA180Su11	8	1	9	3.66667	8	5.33333	9.66667	1.47719	-0.262426	1.12775	0.31223
RDgStm0807A2123	HStmA180Su11	17	1	4.33333	8	6	6	4.66667	-0.0079848	1.16352	0.474289	0.285706
RDgStm0807A2124	HStmA180Su11	18	1	5.66667	6.66667	7.33333	8.33333	3	0.41635	0.724767	0.909933	0.321238
RDgStm0807A2125	HStmA180Su11	54	1	0.666667	1.33333	4.33333	4	0	-1.17491	-1.03024	-0.0702651	-0.372212
RDgStm0807A2127	HStmA180Su11	50	1	5.66667	1	0.333333	2	4.33333	0.41635	-1.13993	-1.3772	-0.34663
RDgStm0807A2131	HStmA180Su11	6	1	9.66667	7.66667	8.33333	9	6	1.68936	1.05383	1.23667	0.608377
RDgStm0807A2132	HStmA180Su11	84	0	0	0.666667	6	4.66667	2.33333	-1.38707	-1.24962	0.474289	-0.369823
RDgStm0807A2134	HStmA180Su11	84	0	6	3.33333	1	1.66667	0.666667	0.522434	-0.372114	-1.15937	-0.15534
RDgStm0807A2137	HStmA180Su11	38	1	0.333333	5	4.33333	4.33333	3.33333	-1.28099	0.176326	-0.0702651	-0.156798
RDgStm0807A2139	HStmA180Su11	84	0	5.33333	5	5.66667	3.33333	6.66667	0.310266	0.176326	0.365378	0.127294
RDgStm0807A2142	HStmA180Su11	84	0	5.33333	0	2	2.66667	4.66667	0.310266	-1.46899	-0.832641	-0.350206
RDgStm0808A2149	HStmA180Su11	84	0	0.666667	4.66667	5.33333	6.66667	7.33333	-1.17491	0.0666384	0.256467	-0.11822
RDgStm0808A2153	HStmA180Su11	24	1	0.333333	4.66667	1.33333	2	6.66667	-1.28099	0.0666384	-1.05046	-0.311374
RDgStm0808A2154	HStmA180Su11	0	1	8	6	9	10	8.66667	1.15894	0.505391	1.45449	0.458448
RDgStm0808A2160	HStmA180Su11	22	1	5	1.33333	3	4.66667	1	0.204183	-1.03024	-0.505908	-0.236863
RDgStm0808A2161	HStmA180Su11	15	1	8.33333	3.66667	12	2	5.66667	1.26502	-0.262426	2.43468	0.460444
RDgStm0808A2162	HStmA180Su11	13	1	4	0	0	0.666667	3.33333	-0.114069	-1.46899	-1.48611	-0.499213
RDgStm0808A2164	HStmA180Su11	27	1	3	5.33333	1	3	6	-0.43232	0.286014	-1.15937	-0.164491
RDgStm0808A2165	HStmA180Su11	83	0	2	3	4	4.66667	1	-0.750571	-0.481802	-0.179176	-0.222415
RDgStm0808A2169	HStmA180Su11	7	1	5.33333	5	12	11	5.66667	0.310266	0.176326	2.43468	0.409403
RDgStm0808A2171	HStmA180Su11	24	1	6	5	3	8	4	0.522434	0.176326	-0.505908	0.0384719
RDgStm0808A2176	HStmA180Su11	83	0	8.66667	9.66667	4	12	6	1.3711	1.71196	-0.179176	0.496085
RDgStm0808A2177	HStmA180Su11	83	0	3	9	0.333333	1	7.33333	-0.43232	1.49258	-1.3772	0.0362078
